# Supplementary material for: Rhamnolipid-Enriched PA3 Fraction from Pseudomonas aeruginosa SWUC02 Primes Chili Plant Defense Against Anthracnose
Source: Int J Mol Sci. 2024 Nov 23;25(23):12593. doi: 10.3390/ijms252312593 (PMC11641530; doi:10.3390/ijms252312593)
Supplement: Supplementary file 1 [file ijms-25-12593-s001.zip › Supplementary_Tables.xlsx]

## Sheet: TableS1
Table S1 Effects of PA3 and/or C. truncatum CFPL01 (Col) treatments on fruit development parameters
Treatment	Fruit length (cm)	Fruit width (cm)	Fresh weight (g)	Dry weight (g)
Mock	6.10 ± 0.72	3.75 ± 0.19	2.91 ± 0.59	0.66 ± 0.14
PA3	7.40 ± 1.51	3.47 ± 0.25	3.16 ± 0.69	0.72 ± 0.09
PA3+Col	6.51 ± 0.65	3.20 ± 0.39	2.80 ± 0.82	0.59 ± 0.17
Col	6.38 ± 0.60	3.25 ± 0.22	3.36 ± 0.29	0.70 ± .10
Values are means ± SD. No statistical difference among the treatments within each column.

## Sheet: TableS2
Table S2 Summary of quality metrics for sequenced samples
Samples	Total number of bases	%GC	Q20	Q30	Average quality score
Mock_1_R1	3597055453	44	98.5	96	36.3
Mock_1_R2	3597055453	43.2	97.5	93.4	35.9
Mock_2_R1	3598825037	44.2	98.6	96.1	36.3
Mock_2_R2	3598825037	43.5	97.4	92.9	35.8
Mock_3_R1	3379377900	43.6	98.2	94.8	36.1
Mock_3_R2	3379377900	43.5	97.6	93.2	35.8
PA3_1_R1	3669432122	44	98.5	95.9	36.3
PA3_1_R2	3669432122	43.2	97.4	93.2	35.8
PA3_2_R1	3197295000	43.7	97.8	94.2	36
PA3_2_R2	3197295000	43.6	96.6	91.3	35.5
PA3_3_R1	3192349350	43.8	97.8	94.2	36
PA3_3_R2	3192349350	43.7	97	92.5	35.7
PA3Col_1_R1	3222240150	43.4	98.1	94.5	36.1
PA3Col_1_R2	3222240150	43.3	97.4	92.9	35.8
PA3Col_2_R1	3319686750	43.1	97.9	94.4	36
PA3Col_2_R2	3319686750	43	97.1	92.6	35.7
PA3Col_3_R1	3398710500	43.5	98.1	94.7	36.1
PA3Col_3_R2	3398710500	43.4	97.5	93.3	35.8
Col_1_R1	3426869400	43.5	98.1	94.7	36.1
Col_1_R2	3426869400	43.2	97.5	93.2	35.8
Col_2_R1	3234720000	43.8	98	94.4	36
Col_2_R2	3234720000	43.7	96.6	91	35.4
Col_3_R1	3219780600	43.4	97.9	94.4	36
Col_3_R2	3219780600	43.3	97.3	92.9	35.8
Average	3371361855	43.5	97.7	93.8	35.9
R1 and R2 indicate forward and reverse reads, repectively

## Sheet: TableS3
Table S3 Summary of data processing for sequenced libraries
Libraries	Input reads	Clean read number	Surviving reads (%)	Q20
Mock_1	24044706	23619974	98.2	98.8
Mock_2	24045992	23629452	98.3	98.7
Mock_3	22529186	22529186	98.3	98.6
PA3_1	24536235	24086415	98.2	98.8
PA3_2	21315300	20774141	97.5	98.3
PA3_3	21282329	20753854	97.5	98.5
PA3Col_1	21481601	21071337	98.1	98.5
PA3Col_2	22131245	21643452	97.8	98.5
PA3Col_3	22658070	22219583	98.1	98.6
Col_1	22845796	22422269	98.2	98.6
Col_2	21564800	21063510	97.7	98.2
Col_3	21465204	21023156	97.9	98.6
Average	22491705	22069694	98	98.6

## Sheet: TableS4
Table S4 Statistics of the de novo transcriptome assembly
Features	Values
General assembly statistics
Total assembled transcripts	509029
Total assembled genes	342991
Percent GC	41.04
Stats based on all transcripts
Contig N50	1661
Median	572
Average	983.72
Total assembled bases	500934746
Stats based on the longest isoform per gene
Contig N50	1217
Median	446
Average	780.8
Total assembled bases	267807294

## Sheet: TableS5
Table S5 Differentially expressed genes (DEGs) of each treatment compared to the mock treatment (false discovery rate < 0.05 and log2 |fold change| >1)
PA3 vs. Mock										Col vs. Mock										PA3+Col vs. Mock
Tags	Feature	FC	FDR	logCPM	logFC	LR	PValue	Sequence description		Tags	Feature	FC	FDR	logCPM	logFC	LR	PValue	Sequence description		Tags	Feature	FC	FDR	logCPM	logFC	LR	PValue	Sequence description
down	TRINITY_DN2603_c0_g1_i61.p2	-214.056	0.0285104	4.07426	-7.74185	22.2703	2.3684e-06	XP_047270831.1UTP--glucose-1-phosphate uridylyltransferase 3, chloroplastic isoform X4		down	TRINITY_DN37661_c0_g1_i1.p1	-5.87783	2.12148e-09	6.01171	-2.55528	52.2308	4.93457e-13	PHT90352.1hypothetical protein T459_05465		down	TRINITY_DN37661_c0_g1_i1.p1	-5.20028	4.68147e-08	6.01171	-2.37859	47.0274	7.00016e-12	PHT90352.1hypothetical protein T459_05465
down	TRINITY_DN801_c0_g4_i7.p1	-40.7559	0.0496372	2.32864	-5.34894	20.6906	5.39798e-06	KAF3634062.1Oxygen-dependent coproporphyrinogen-III oxidase, chloroplastic		down	TRINITY_DN792_c1_g1_i2.p1	-3.96833	1.38487e-06	5.30268	-1.98853	38.3623	5.87579e-10	PHT85946.1Beta-galactosidase 9		down	TRINITY_DN228_c0_g1_i1.p1	-6.4594	5.15977e-06	3.89535	-2.6914	36.4792	1.54307e-09	KAF3672322.1putative nucleoprotein TPR-like
down	TRINITY_DN800_c0_g1_i23.p1	-83.0171	0.0496372	2.84114	-6.37534	19.7313	8.91289e-06	KAF3681615.1Carboxyl-terminal-processing peptidase 1, chloroplastic		down	TRINITY_DN84287_c0_g1_i1.p1	-4.554	2.24708e-06	6.53313	-2.18713	37.0399	1.15734e-09	XP_016557646.1putative lipid-binding protein At4g00165		down	TRINITY_DN14645_c0_g2_i1.p1	-108.335	0.000345782	2.83672	-6.75936	26.3336	2.87247e-07	XP_016572622.2uncharacterized protein LOC107870567
down	TRINITY_DN331_c0_g1_i2.p1	-124.25	0.0496372	2.89101	-6.9571	19.6976	9.07158e-06	KAF3672771.1hypothetical protein FXO37_07335		down	TRINITY_DN228_c0_g1_i1.p1	-6.22566	6.00275e-06	3.89535	-2.63823	34.8743	3.51701e-09	KAF3672322.1putative nucleoprotein TPR-like		down	TRINITY_DN3191_c0_g1_i11.p1	-3.25837	0.000608297	4.38081	-1.70415	24.8286	6.266e-07	XP_047254801.1phosphomannomutase/phosphoglucomutase isoform X1
up	TRINITY_DN3150_c1_g1_i14.p1	36.81079945372874	0.0121144	5.719	5.20206	27.0209	2.01272e-07	XP_047260710.1extensin-2-like, partial		down	TRINITY_DN1856_c0_g1_i96.p1	-5.89462	2.37171e-05	4.58581	-2.5594	31.8452	1.66962e-08	PHT91018.1hypothetical protein T459_06131		down	TRINITY_DN1199_c2_g1_i2.p1	-3.10109	0.000747322	5.683	-1.63277	24.2637	8.40094e-07	KAF3652294.1Thioredoxin-like 3-1, chloroplastic
up	TRINITY_DN5539_c0_g1_i4.p1	9.681116799339183	0.0197355	3.06401	3.27517	24.7409	6.55784e-07	XP_016547153.1probable 6-phosphogluconolactonase 1		down	TRINITY_DN1298_c1_g1_i2.p1	-4.11341	2.47463e-05	4.54424	-2.04033	31.6458	1.85014e-08	XP_016573182.1HMG-Y-related protein A		down	TRINITY_DN8795_c5_g1_i1.p1	-2.25033	0.000810296	7.69072	-1.17014	23.9851	9.70836e-07	XP_016578095.1ribosome-binding factor PSRP1, chloroplastic
up	TRINITY_DN4254_c0_g1_i91.p1	87.09355653776295	0.0200942	3.65595	6.44449	23.9251	1.00155e-06	KAF3620599.1putative F-actin-capping protein subunit alpha-like		down	TRINITY_DN1298_c1_g1_i1.p1	-4.11341	2.47463e-05	4.54424	-2.04033	31.6458	1.85014e-08	XP_016573182.1HMG-Y-related protein A		down	TRINITY_DN198_c0_g1_i10.p1	-3.44041	0.00204744	6.26954	-1.78258	21.6942	3.19758e-06	XP_016568520.1bifunctional nuclease 2 isoform X2
up	TRINITY_DN9356_c0_g4_i1.p1	3.067281262309383	0.0285104	4.39531	1.61696	22.2855	2.34977e-06	KAF3639609.1Transcription factor MYB44		down	TRINITY_DN3437_c0_g1_i20.p1	-6.85968	5.646e-05	4.1323	-2.77814	29.7255	4.97764e-08	XP_047254820.1beta-D-xylosidase 1 isoform X4		down	TRINITY_DN198_c0_g1_i18.p1	-3.44041	0.00204744	6.26954	-1.78258	21.6942	3.19758e-06	XP_016568520.1bifunctional nuclease 2 isoform X2
up	TRINITY_DN28331_c0_g1_i2.p1	80.91996941592343	0.0496372	3.86902	6.33842	20.3499	6.44979e-06	XP_047249793.1GDSL esterase/lipase At2g04570		down	TRINITY_DN586_c0_g1_i1.p1	-13.8402	6.93315e-05	3.73651	-3.7908	29.1551	6.681e-08	KAF3651972.1hypothetical protein FXO37_17736		down	TRINITY_DN800_c0_g1_i23.p1	-83.0171	0.00410852	2.84114	-6.37534	19.8955	8.17916e-06	KAF3681615.1Carboxyl-terminal-processing peptidase 1, chloroplastic
up	TRINITY_DN3150_c1_g1_i30.p1	7.60791	0.0496372	6.91343	2.9275	20.0485	7.55015e-06	-		down	TRINITY_DN4128_c0_g1_i16.p1	-3.59342	0.000117101	5.18654	-1.84536	27.6687	1.43971e-07	XP_047260854.1uncharacterized protein LOC107857650 isoform X2		down	TRINITY_DN792_c1_g1_i2.p1	-2.48645	0.00426081	5.30268	-1.31408	19.7759	8.70723e-06	PHT85946.1Beta-galactosidase 9
up	TRINITY_DN59_c0_g2_i11.p1	3.1761798728264874	0.0496372	5.1011	1.66729	20.142	7.19013e-06	XP_047267316.1cytokinin riboside 5'-monophosphate phosphoribohydrolase LOG1		down	TRINITY_DN4128_c0_g1_i18.p1	-3.59342	0.000117101	5.18654	-1.84536	27.6687	1.43971e-07	XP_047260854.1uncharacterized protein LOC107857650 isoform X2		down	TRINITY_DN489_c0_g1_i8.p1	-2.24877	0.00433445	5.12338	-1.16914	19.7277	8.92973e-06	XP_016538609.1chaperone protein dnaJ C76, chloroplastic
										down	TRINITY_DN646_c0_g1_i15.p1	-3.77027	0.00018939	4.37648	-1.91467	26.4045	2.769e-07	KAF3624276.1Oligopeptide transporter 6		down	TRINITY_DN1561_c6_g1_i32.p1	-2.12036	0.0045838	5.43767	-1.08431	19.4727	1.0205e-05	KAF3636774.1putative tyrosine/DOPA decarboxylase 1-like
										down	TRINITY_DN24976_c0_g1_i3.p1	-20.9432	0.000242724	3.17261	-4.38841	25.8395	3.71009e-07	XP_016548672.2aluminum-activated malate transporter 2		down	TRINITY_DN1561_c6_g1_i47.p1	-2.12036	0.0045838	5.43767	-1.08431	19.4727	1.0205e-05	KAF3636774.1putative tyrosine/DOPA decarboxylase 1-like
										down	TRINITY_DN4113_c0_g1_i17.p1	-2.7808	0.000295673	6.91247	-1.4755	25.3567	4.76503e-07	XP_016564655.2remorin		down	TRINITY_DN35280_c0_g1_i38.p2	-2.77246	0.0045838	4.59465	-1.47117	19.5273	9.91707e-06	XP_016538825.1photosystem I chlorophyll a/b-binding protein 5, chloroplastic
										down	TRINITY_DN1199_c2_g1_i2.p1	-3.19072	0.000322264	5.683	-1.67388	25.1512	5.30067e-07	KAF3652294.1Thioredoxin-like 3-1, chloroplastic		down	TRINITY_DN35280_c0_g1_i26.p2	-2.77246	0.0045838	4.59465	-1.47117	19.5273	9.91707e-06	XP_016538825.1photosystem I chlorophyll a/b-binding protein 5, chloroplastic
										down	TRINITY_DN8795_c5_g1_i1.p1	-2.28507	0.000369426	7.69072	-1.19224	24.7744	6.44465e-07	XP_016578095.1ribosome-binding factor PSRP1, chloroplastic		down	TRINITY_DN2990_c0_g1_i13.p1	-5.122	0.00523087	3.03999	-2.35671	19.1644	1.19932e-05	KAF3685233.1putative protein, chloroplastic-like
										down	TRINITY_DN2111_c0_g1_i4.p1	-2.57012	0.000369426	10.4795	-1.36184	24.7793	6.42833e-07	XP_016550717.2dnaJ protein homolog		down	TRINITY_DN1650_c0_g1_i60.p1	-43.3218	0.00571759	2.48778	-5.43702	18.9134	1.36791e-05	XP_016545228.1snRNA-activating protein complex subunit isoform X1
										down	TRINITY_DN1703_c0_g1_i3.p1	-3.12202	0.00039742	5.30982	-1.64248	24.5794	7.1311e-07	XP_016569765.1thioredoxin-like 4, chloroplastic		down	TRINITY_DN14781_c0_g1_i1.p1	-11.2981	0.00636671	3.52812	-3.49801	18.5866	1.62355e-05	XP_016575823.1uncharacterized protein LOC107873479
										down	TRINITY_DN1561_c6_g1_i32.p1	-2.32754	0.000650088	5.43767	-1.21881	23.4613	1.27449e-06	KAF3636774.1putative tyrosine/DOPA decarboxylase 1-like		down	TRINITY_DN2052_c0_g1_i11.p1	-2.4652	0.00712188	5.77254	-1.3017	18.3162	1.87113e-05	NP_001311536.1ribulose bisphosphate carboxylase/oxygenase activase 2, chloroplastic
										down	TRINITY_DN1561_c6_g1_i47.p1	-2.32754	0.000650088	5.43767	-1.21881	23.4613	1.27449e-06	KAF3636774.1putative tyrosine/DOPA decarboxylase 1-like		down	TRINITY_DN2799_c0_g2_i7.p1	-4.24355	0.00749096	3.98716	-2.08527	18.0828	2.11501e-05	XP_047270859.1casein kinase 1-like protein 11 isoform X2
										down	TRINITY_DN72634_c1_g1_i2.p1	-2.64462	0.000749558	4.81915	-1.40306	23.0767	1.55668e-06	XP_016570208.1deSI-like protein At4g17486 isoform X1		down	TRINITY_DN14194_c0_g1_i66.p1	-3.26993	0.0113527	3.45841	-1.70926	16.9921	3.7535e-05	XP_016564562.1short-chain dehydrogenase TIC 32, chloroplastic
										down	TRINITY_DN198_c0_g1_i10.p1	-3.56573	0.000855682	6.26954	-1.8342	22.7468	1.84816e-06	XP_016568520.1bifunctional nuclease 2 isoform X2		down	TRINITY_DN8752_c0_g1_i106.p1	-38.6353	0.0120718	2.08099	-5.27185	16.72	4.33219e-05	KAF3656623.1Senescence-specific cysteine protease SAG39
										down	TRINITY_DN198_c0_g1_i18.p1	-3.56573	0.000855682	6.26954	-1.8342	22.7468	1.84816e-06	XP_016568520.1bifunctional nuclease 2 isoform X2		down	TRINITY_DN2375_c0_g1_i3.p1	-323.081	0.0166685	4.52373	-8.33575	15.743	7.25574e-05	PHT76734.1ATP-dependent zinc metalloprotease FTSH 8, chloroplastic
										down	TRINITY_DN8298_c0_g1_i75.p2	-13.5549	0.000909661	3.6069	-3.76074	22.571	2.0252e-06	KAF3625960.12-succinylbenzoate--CoA ligase, chloroplastic/peroxisomal		down	TRINITY_DN2592_c2_g1_i7.p1	-2.86442	0.0187383	9.12229	-1.51824	15.3876	8.75598e-05	AHI85731.1DIN1
										down	TRINITY_DN3347_c0_g1_i3.p1	-10.434	0.000915107	2.73012	-3.38322	22.5452	2.05253e-06	XP_016578423.1ABC transporter I family member 17		down	TRINITY_DN148_c1_g1_i11.p1	-2.24809	0.018849	4.99683	-1.1687	15.3283	9.03549e-05	XP_047259931.1cytochrome P450 82A1-like, partial
										down	TRINITY_DN10743_c0_g1_i1.p1	-3.94375	0.000935746	7.16968	-1.97957	22.4741	2.12991e-06	XP_016551968.1zinc finger A20 and AN1 domain-containing stress-associated protein 5		down	TRINITY_DN2172_c0_g2_i5.p1	-2.70592	0.018849	6.5941	-1.43612	15.3317	9.01881e-05	XP_016566203.1glycine-rich protein
										down	TRINITY_DN10847_c0_g1_i1.p1	-7.48238	0.00166328	8.37874	-2.9035	21.2093	4.11751e-06	XP_016566375.1light-regulated protein, chloroplastic isoform X2		down	TRINITY_DN692_c1_g1_i2.p1	-2.02713	0.0191674	5.44448	-1.01944	15.2356	9.48991e-05	KAF3653831.1CSC1-like protein ERD4
										down	TRINITY_DN2723_c0_g1_i6.p1	-3.38029	0.00170221	4.45761	-1.75714	21.1268	4.29873e-06	XP_016543767.1two-component response regulator ORR9		down	TRINITY_DN3526_c0_g2_i4.p2	-39.8301	0.0194724	2.63008	-5.31579	15.1739	9.80472e-05	XP_016560149.1aspartic proteinase isoform X3
										down	TRINITY_DN2350_c0_g1_i16.p1	-5.43127	0.00194895	5.44001	-2.44129	20.7812	5.14851e-06	XP_016559826.1auxin-repressed 12.5 kDa protein isoform X1		down	TRINITY_DN671_c0_g1_i25.p2	-3.132	0.0204886	4.4821	-1.64708	15.023	0.000106206	PHT66171.1Protein GIGANTEA
										down	TRINITY_DN5461_c0_g1_i5.p1	-2.05475	0.00224064	8.9802	-1.03896	20.4317	6.17963e-06	KAF3639317.1S-adenosylmethionine synthase 1		down	TRINITY_DN81942_c2_g1_i2.p1	-7.78836	0.0216989	2.54103	-2.96132	14.8611	0.000115725	XP_016539608.12-hydroxyisoflavanone dehydratase
										down	TRINITY_DN5461_c0_g1_i6.p1	-2.05475	0.00224064	8.9802	-1.03896	20.4317	6.17963e-06	KAF3639317.1S-adenosylmethionine synthase 1		down	TRINITY_DN3510_c0_g1_i3.p1	-2.43814	0.0220204	11.4249	-1.28578	14.8158	0.000118537	XP_016581469.2heat shock cognate protein 80
										down	TRINITY_DN657_c0_g1_i4.p2	-3.87621	0.00245473	5.33237	-1.95465	20.2003	6.97403e-06	PHT92134.1hypothetical protein T459_00016		down	TRINITY_DN20377_c0_g1_i5.p1	-11.2371	0.0220204	2.26942	-3.4902	14.8211	0.000118202	KAF3660850.1Cytochrome
										down	TRINITY_DN31592_c0_g1_i31.p1	-45.6962	0.00278016	2.13727	-5.514	19.8015	8.59143e-06	XP_016559981.1bifunctional riboflavin kinase/FMN phosphatase		down	TRINITY_DN8325_c0_g1_i79.p1	-30.74	0.023122	3.39654	-4.94205	14.7006	0.000126004	XP_016556571.1uncharacterized aarF domain-containing protein kinase At1g71810, chloroplastic
										down	TRINITY_DN41322_c0_g1_i3.p1	-2.60455	0.002787	6.09919	-1.38104	19.7866	8.65886e-06	XP_016571701.2uncharacterized protein LOC107869775		down	TRINITY_DN2084_c0_g1_i1.p1	-2.72563	0.0231908	4.66559	-1.44659	14.6609	0.00012869	KAF3646837.1Cytochrome c biogenesis protein CCS1, chloroplastic
										down	TRINITY_DN5106_c1_g1_i11.p1	-4.26169	0.00287848	4.00717	-2.09143	19.6944	9.08656e-06	ACN60401.1chalcone isomerase, partial		down	TRINITY_DN1815_c1_g2_i3.p1	-2.41853	0.0261451	4.20995	-1.27413	14.2618	0.000159063	XP_016550401.1RNA-binding protein 39
										down	TRINITY_DN14697_c0_g2_i5.p1	-2.05606	0.00302141	5.93652	-1.03988	19.5719	9.68834e-06	XP_047249820.1glucose-6-phosphate 1-dehydrogenase, chloroplastic isoform X2		down	TRINITY_DN1815_c1_g2_i4.p1	-2.41853	0.0261451	4.20995	-1.27413	14.2618	0.000159063	XP_016550401.1RNA-binding protein 39
										down	TRINITY_DN331_c0_g1_i2.p1	-124.25	0.00305056	2.89101	-6.9571	19.5437	9.83251e-06	KAF3672771.1hypothetical protein FXO37_07335		down	TRINITY_DN1815_c1_g2_i1.p1	-2.41853	0.0261451	4.20995	-1.27413	14.2618	0.000159063	XP_016550401.1RNA-binding protein 39
										down	TRINITY_DN489_c0_g1_i8.p1	-2.24916	0.00315689	5.12338	-1.16939	19.4393	1.0385e-05	XP_016538609.1chaperone protein dnaJ C76, chloroplastic		down	TRINITY_DN1815_c1_g2_i6.p1	-2.41853	0.0261451	4.20995	-1.27413	14.2618	0.000159063	XP_016550401.1RNA-binding protein 39
										down	TRINITY_DN14194_c0_g1_i66.p1	-3.71334	0.00351705	3.45841	-1.89272	19.176	1.19204e-05	XP_016564562.1short-chain dehydrogenase TIC 32, chloroplastic		down	TRINITY_DN7428_c0_g1_i4.p1	-40.7965	0.0261451	2.04037	-5.35037	14.2866	0.000156977	KAF3665539.1putative LRR receptor-like serine/threonine-protein kinase
										down	TRINITY_DN2065_c1_g3_i1.p2	-4.69555	0.00370796	3.69187	-2.23129	19.016	1.29626e-05	KAF3619947.1Aquaporin PIP2-1		down	TRINITY_DN3647_c0_g1_i1.p2	-44.8184	0.0261451	2.30318	-5.48602	14.3175	0.000154425	XP_016558260.2probable 2-carboxy-D-arabinitol-1-phosphatase
										down	TRINITY_DN6584_c0_g1_i13.p1	-2.52803	0.00386263	5.23666	-1.33801	18.8881	1.38618e-05	XP_016553282.1chaperonin 60 subunit beta 4, chloroplastic isoform X2		down	TRINITY_DN5157_c0_g1_i55.p1	-45.0929	0.0273349	2.37428	-5.49483	14.0935	0.00017394	XP_016537953.2psbP domain-containing protein 5, chloroplastic isoform X1
										down	TRINITY_DN657_c0_g1_i8.p1	-3.65845	0.00415859	5.71342	-1.87123	18.7209	1.51312e-05	PHT92134.1hypothetical protein T459_00016		down	TRINITY_DN3830_c0_g2_i2.p1	-2.50173	0.0284208	7.31562	-1.32292	13.9718	0.000185571	XP_016543065.1heat shock cognate 70 kDa protein 2
										down	TRINITY_DN13556_c0_g1_i1.p1	-3.00863	0.00431214	5.43421	-1.58911	18.6431	1.57615e-05	XP_016554706.1transcription factor IBH1-like 1		down	TRINITY_DN84287_c0_g1_i1.p1	-2.41298	0.0285593	6.53313	-1.27082	13.9579	0.000186951	XP_016557646.1putative lipid-binding protein At4g00165
										down	TRINITY_DN4128_c0_g1_i8.p1	-2.69043	0.00501345	7.32514	-1.42784	18.2465	1.94078e-05	KAF3671468.1putative allene oxide cyclase 3, chloroplastic		down	TRINITY_DN2111_c0_g1_i4.p1	-2.01146	0.0300478	10.4795	-1.00824	13.8345	0.000199638	XP_016550717.2dnaJ protein homolog
										down	TRINITY_DN2990_c0_g1_i13.p1	-4.95073	0.00501345	3.03999	-2.30764	18.2629	1.9242e-05	KAF3685233.1putative protein, chloroplastic-like		down	TRINITY_DN404_c5_g2_i1.p1	-2.3479	0.0302171	7.20334	-1.23137	13.7741	0.000206163	KAF3616152.1PGR5-like protein 1B, chloroplastic
										down	TRINITY_DN610_c0_g1_i3.p1	-11.81	0.00506482	3.73276	-3.56194	18.2028	1.98591e-05	KAF5790923.1putative photosystem II protein D1/D2 superfamily		down	TRINITY_DN3437_c0_g1_i20.p1	-3.16202	0.0302171	4.1323	-1.66084	13.8174	0.000201459	XP_047254820.1beta-D-xylosidase 1 isoform X4
										down	TRINITY_DN288_c7_g1_i2.p1	-2.5766	0.00660158	6.1551	-1.36547	17.5661	2.77492e-05	XP_016543949.2stomatal closure-related actin-binding protein 3 isoform X1		down	TRINITY_DN53549_c2_g1_i10.p1	-72.1801	0.0302171	2.78358	-6.17353	13.7934	0.00020405	XP_016558851.1probable esterase KAI2 isoform X1
										down	TRINITY_DN12564_c0_g1_i1.p1	-4.10792	0.00683821	5.92326	-2.03841	17.4767	2.90847e-05	XP_016576399.2uncharacterized protein LOC107874005		down	TRINITY_DN709_c0_g4_i1.p1	-2.05541	0.0309129	8.17598	-1.03943	13.698	0.000214684	XP_047252878.1YTH domain-containing protein ECT4 isoform X4
										down	TRINITY_DN2592_c2_g1_i7.p1	-3.07086	0.00717531	9.12229	-1.61864	17.3705	3.07569e-05	AHI85731.1DIN1		down	TRINITY_DN148_c1_g1_i6.p2	-6.40997	0.0309129	3.183	-2.68032	13.7021	0.00021421	XP_047259427.1cytochrome P450 82C3-like
										down	TRINITY_DN32395_c0_g1_i3.p1	-2.44772	0.00738964	5.68342	-1.29144	17.2926	3.2044e-05	XP_016543614.1alpha-L-arabinofuranosidase 1		down	TRINITY_DN148_c1_g1_i15.p1	-6.40997	0.0309129	3.183	-2.68032	13.7021	0.00021421	XP_047259427.1cytochrome P450 82C3-like
										down	TRINITY_DN18689_c0_g1_i9.p1	-2.65994	0.00743385	5.1819	-1.41139	17.2502	3.27662e-05	XP_016577743.1uncharacterized protein LOC107875513		down	TRINITY_DN904_c2_g2_i27.p1	-3.8792	0.0310267	3.02052	-1.95576	13.6725	0.000217617	PHT68332.1hypothetical protein T459_27819
										down	TRINITY_DN112_c0_g1_i37.p1	-6.75723	0.00847238	2.61192	-2.75643	16.9042	3.93138e-05	XP_016576479.1protein DETOXIFICATION 42 isoform X1		down	TRINITY_DN10743_c0_g1_i1.p1	-2.83628	0.0325107	7.16968	-1.504	13.5664	0.000230271	XP_016551968.1zinc finger A20 and AN1 domain-containing stress-associated protein 5
										down	TRINITY_DN8496_c0_g1_i1.p1	-2.89031	0.00920541	6.53293	-1.53122	16.6951	4.38943e-05	XP_016538434.1ferredoxin-thioredoxin reductase, variable chain		down	TRINITY_DN30488_c0_g2_i1.p1	-9.70074	0.0327305	2.99017	-3.2781	13.5202	0.000236007	NP_001311536.1ribulose bisphosphate carboxylase/oxygenase activase 2, chloroplastic
										down	TRINITY_DN224700_c0_g1_i1.p1	-2.22831	0.00960449	5.49429	-1.15595	16.5689	4.69142e-05	KAF3679042.1putative AP-3 complex subunit sigma-like		down	TRINITY_DN4358_c0_g1_i5.p2	-40.3716	0.0335587	2.13821	-5.33527	13.4508	0.000244905	XP_016579629.1uncharacterized protein LOC107877493
										down	TRINITY_DN709_c0_g4_i1.p1	-2.20929	0.0101004	8.17598	-1.14358	16.4351	5.03434e-05	XP_047252878.1YTH domain-containing protein ECT4 isoform X4		down	TRINITY_DN39153_c0_g1_i45.p1	-6.09085	0.0338145	3.49112	-2.60664	13.4021	0.000251345	XP_016564344.1protein phosphatase 2C 57
										down	TRINITY_DN5457_c0_g2_i4.p1	-32.8043	0.0105206	2.17282	-5.03581	16.3106	5.37633e-05	XP_016537406.1uncharacterized protein LOC107838738		down	TRINITY_DN16589_c2_g1_i21.p1	-2.34546	0.0343978	4.45079	-1.22987	13.3356	0.000260418	XP_047266047.1uncharacterized protein LOC107852455 isoform X1
										down	TRINITY_DN5457_c0_g2_i17.p1	-32.8043	0.0105206	2.17282	-5.03581	16.3106	5.37633e-05	XP_016537406.1uncharacterized protein LOC107838738		down	TRINITY_DN49537_c0_g1_i15.p1	-67.3217	0.0346688	2.52701	-6.073	13.295	0.000266108	XP_016562103.2chaperonin-like RBCX protein 1, chloroplastic
										down	TRINITY_DN5457_c0_g2_i16.p1	-32.8043	0.0105206	2.17282	-5.03581	16.3106	5.37633e-05	XP_016537406.1uncharacterized protein LOC107838738		down	TRINITY_DN49537_c0_g1_i7.p1	-67.3217	0.0346688	2.52701	-6.073	13.295	0.000266108	XP_016562103.2chaperonin-like RBCX protein 1, chloroplastic
										down	TRINITY_DN16589_c2_g1_i21.p1	-2.64022	0.0107405	4.45079	-1.40066	16.2504	5.54969e-05	XP_047266047.1uncharacterized protein LOC107852455 isoform X1		down	TRINITY_DN10847_c0_g1_i1.p1	-4.69574	0.034778	8.37874	-2.23135	13.277	0.000268683	XP_016566375.1light-regulated protein, chloroplastic isoform X2
										down	TRINITY_DN1617_c1_g1_i1.p1	-2.39511	0.0108865	6.46003	-1.26009	16.2188	5.64322e-05	XP_016554167.1putative MO25-like protein At5g47540		down	TRINITY_DN12605_c0_g1_i2.p1	-2.44249	0.0366254	7.60254	-1.28835	13.1127	0.0002933	XP_016573763.1dnaJ protein homolog
										down	TRINITY_DN3510_c0_g1_i3.p1	-2.54396	0.0109065	11.4249	-1.34708	16.2092	5.6717e-05	XP_016581469.2heat shock cognate protein 80		down	TRINITY_DN15338_c0_g1_i3.p1	-8.13261	0.037719	4.1102	-3.02372	13.0274	0.000306971	KAF3668426.1putative potassium channel AKT1-like
										down	TRINITY_DN8138_c0_g1_i7.p1	-10.7639	0.0114326	3.03087	-3.42813	16.084	6.05924e-05	XP_016565450.1WD repeat-containing protein 44 isoform X1		down	TRINITY_DN14247_c1_g1_i3.p1	-10.927	0.0402012	2.916	-3.44983	12.8547	0.00033663	KAF3682447.1putative protein phosphatase 2C 13
										down	TRINITY_DN3996_c0_g2_i4.p2	-2.50613	0.0116534	6.46053	-1.32546	16.0419	6.19563e-05	XP_016575839.1protein PLASTID TRANSCRIPTIONALLY ACTIVE 16, chloroplastic		down	TRINITY_DN4113_c0_g1_i17.p1	-2.03051	0.0404799	6.91247	-1.02184	12.8344	0.000340309	XP_016564655.2remorin
										down	TRINITY_DN16232_c0_g1_i1.p1	-2.08355	0.0125647	9.59085	-1.05904	15.8642	6.80536e-05	NP_001385279.1beta-carotene hydroxylase 2, chloroplastic		down	TRINITY_DN757_c0_g1_i73.p1	-2.38501	0.0405625	4.30879	-1.25399	12.8195	0.000343025	XP_047257321.1uncharacterized protein LOC107850938
										down	TRINITY_DN10566_c0_g1_i3.p1	-2.74567	0.0129194	5.29318	-1.45716	15.7827	7.1048e-05	XP_047269752.1methyl-CpG-binding domain-containing protein 11 isoform X2		down	TRINITY_DN2752_c0_g1_i7.p1	-3.12505	0.0407958	3.63993	-1.64388	12.7941	0.000347709	PHT69171.1hypothetical protein T459_28658
										down	TRINITY_DN10566_c0_g1_i2.p1	-2.74567	0.0129194	5.29318	-1.45716	15.7827	7.1048e-05	XP_047269752.1methyl-CpG-binding domain-containing protein 11 isoform X2		down	TRINITY_DN1504_c0_g1_i3.p1	-5.35996	0.0423916	2.6548	-2.42222	12.6756	0.000370466	XP_016559157.1vacuolar iron transporter homolog 3
										down	TRINITY_DN1561_c6_g1_i10.p2	-3.46391	0.0131208	4.28027	-1.7924	15.7477	7.2374e-05	XP_047255999.18-hydroxygeraniol oxidoreductase isoform X1		down	TRINITY_DN6044_c1_g1_i12.p1	-5.97425	0.0423916	2.99458	-2.57876	12.6821	0.000369177	XP_016543531.1heme-binding-like protein At3g10130, chloroplastic isoform X1
										down	TRINITY_DN15338_c0_g1_i3.p1	-10.7864	0.0136353	4.1102	-3.43114	15.658	7.58911e-05	KAF3668426.1putative potassium channel AKT1-like		down	TRINITY_DN593_c0_g1_i8.p2	-6.62317	0.0423916	2.6088	-2.72752	12.6914	0.000367337	XP_016569965.1pumilio homolog 5 isoform X1
										down	TRINITY_DN4411_c0_g1_i38.p2	-3.00263	0.0136472	4.27241	-1.58623	15.6507	7.61843e-05	PHT67739.1Ribulose-1,5 bisphosphate carboxylase/oxygenase large subunit N-methyltransferase, chloroplastic		down	TRINITY_DN11136_c0_g1_i1.p1	-34.9262	0.0423916	2.46326	-5.12624	12.689	0.000367806	XP_016581564.1uncharacterized protein LOC107878905 isoform X1
										down	TRINITY_DN1612_c1_g1_i10.p1	-2.12662	0.0137056	6.80869	-1.08856	15.6115	7.77813e-05	NP_001311860.1tubulin beta-1 chain		down	TRINITY_DN1298_c1_g1_i2.p1	-2.15424	0.0442701	4.54424	-1.10718	12.5272	0.000401066	XP_016573182.1HMG-Y-related protein A
										down	TRINITY_DN21348_c0_g1_i1.p2	-2.20023	0.0140128	6.59861	-1.13765	15.5507	8.03207e-05	XP_016538515.1UPF0603 protein At1g54780, chloroplastic		down	TRINITY_DN1298_c1_g1_i1.p1	-2.15424	0.0442701	4.54424	-1.10718	12.5272	0.000401066	XP_016573182.1HMG-Y-related protein A
										down	TRINITY_DN21348_c0_g1_i4.p2	-2.20023	0.0140128	6.59861	-1.13765	15.5507	8.03207e-05	XP_016538515.1UPF0603 protein At1g54780, chloroplastic		down	TRINITY_DN46998_c0_g1_i1.p1	-6.0682	0.0442701	2.76573	-2.60127	12.5179	0.000403064	XP_016553548.1F-box protein SKIP31 isoform X2
										down	TRINITY_DN7807_c0_g2_i3.p1	-3.16107	0.0144446	3.71087	-1.66041	15.4662	8.39953e-05	KAF3652676.1putative carboxylesterase 11-like		down	TRINITY_DN46998_c0_g1_i3.p1	-6.0682	0.0442701	2.76573	-2.60127	12.5179	0.000403064	XP_016553548.1F-box protein SKIP31 isoform X2
										down	TRINITY_DN7807_c0_g2_i2.p1	-3.16107	0.0144446	3.71087	-1.66041	15.4662	8.39953e-05	KAF3652676.1putative carboxylesterase 11-like		down	TRINITY_DN6584_c0_g1_i13.p1	-2.06981	0.0456216	5.23666	-1.0495	12.4154	0.000425804	XP_016553282.1chaperonin 60 subunit beta 4, chloroplastic isoform X2
										down	TRINITY_DN1666_c1_g1_i2.p1	-2.44643	0.0150354	11.8972	-1.29068	15.3761	8.80969e-05	XP_016542521.2heat shock cognate 70 kDa protein 2		down	TRINITY_DN2350_c0_g1_i16.p1	-3.48242	0.045729	5.44001	-1.80009	12.3741	0.000435341	XP_016559826.1auxin-repressed 12.5 kDa protein isoform X1
										down	TRINITY_DN1167_c0_g1_i4.p1	-3.53361	0.0150876	4.45412	-1.82114	15.3464	8.94893e-05	XP_016572536.1HMG-Y-related protein A		down	TRINITY_DN657_c0_g1_i4.p2	-2.7581	0.0468572	5.33237	-1.46367	12.3076	0.00045112	PHT92134.1hypothetical protein T459_00016
										down	TRINITY_DN1167_c0_g1_i5.p1	-3.53361	0.0150876	4.45412	-1.82114	15.3464	8.94893e-05	XP_016572536.1HMG-Y-related protein A		down	TRINITY_DN148_c2_g1_i1.p1	-3.87223	0.0469601	3.97362	-1.95316	12.2794	0.000457984	XP_016564550.2uncharacterized protein LOC107863239
										down	TRINITY_DN7512_c0_g1_i37.p1	-15.7763	0.01662	2.65128	-3.97969	15.0916	0.00010242	XP_016571807.1protein BREVIS RADIX		down	TRINITY_DN41045_c0_g1_i17.p1	-35.8048	0.0469778	2.11056	-5.16208	12.2755	0.000458937	XP_047260860.1uncharacterized protein At4g15545 isoform X2
										down	TRINITY_DN7512_c0_g1_i9.p1	-15.7763	0.01662	2.65128	-3.97969	15.0916	0.00010242	XP_016571807.1protein BREVIS RADIX		down	TRINITY_DN72152_c0_g1_i2.p2	-6.65314	0.0470135	2.72436	-2.73404	12.2706	0.000460154	XP_047251058.1serine/threonine-protein kinase SRK2E isoform X3
										down	TRINITY_DN5034_c0_g1_i107.p1	-3.04897	0.0166838	3.93691	-1.60832	15.0687	0.000103669	XP_016547142.1E3 SUMO-protein ligase SIZ1 isoform X1		down	TRINITY_DN1576_c4_g4_i4.p1	-5.77867	0.0484978	2.48659	-2.53074	12.166	0.000486678	KAF3678184.1putative wall-associated receptor kinase-like 16-like
										down	TRINITY_DN7954_c0_g1_i15.p1	-2.17622	0.0168155	7.19503	-1.12183	15.0418	0.000105157	XP_016538725.2protein DEHYDRATION-INDUCED 19 homolog 3		down	TRINITY_DN91_c0_g1_i3.p1	-4.14605	0.0491461	3.81865	-2.05174	12.1296	0.000496273	XP_016547034.1BTB/POZ and TAZ domain-containing protein 3
										down	TRINITY_DN14781_c0_g1_i1.p1	-8.04741	0.0168155	3.52812	-3.00852	15.0338	0.000105605	XP_016575823.1uncharacterized protein LOC107873479		down	TRINITY_DN331_c0_g1_i2.p1	-19.5362	0.0491461	2.89101	-4.28808	12.1259	0.000497266	KAF3672771.1hypothetical protein FXO37_07335
										down	TRINITY_DN9486_c0_g1_i2.p1	-4.00405	0.018796	3.7023	-2.00146	14.7745	0.000121166	XP_016538956.2uncharacterized protein LOC107839834 isoform X2		down	TRINITY_DN9396_c2_g1_i1.p1	-3.97455	0.0498269	4.45046	-1.99079	12.0459	0.000519056	XP_016565703.1zinc finger protein CONSTANS-LIKE 13
										down	TRINITY_DN50_c2_g1_i33.p1	-5.1244	0.0196194	6.9639	-2.35738	14.6791	0.000127452	NP_001311519.1beta-galactosidase-like precursor		up	TRINITY_DN2550_c0_g1_i18.p1	50.171278172824216	8.71266e-15	5.60563	5.64879	81.878	1.44755e-19	KAF3659690.1Endochitinase B
										down	TRINITY_DN2020_c0_g1_i11.p1	-4.10403	0.0218625	4.43594	-2.03704	14.4182	0.000146382	XP_047254340.11,4-dihydroxy-2-naphthoyl-CoA synthase, peroxisomal isoform X3		up	TRINITY_DN41_c0_g1_i1.p1	487.3433327280725	1.97711e-13	5.21627	8.92879	74.3418	6.56967e-18	XP_016577870.1bifunctional monodehydroascorbate reductase and carbonic anhydrase nectarin-3
										down	TRINITY_DN22170_c0_g1_i10.p1	-3.43189	0.0230132	7.94478	-1.779	14.2664	0.000158675	XP_016540675.1stem-specific protein TSJT1		up	TRINITY_DN3150_c1_g1_i30.p1	39.553635088221014	8.48534e-11	6.91343	5.30574	61.5901	4.22935e-15	-
										down	TRINITY_DN1024_c0_g1_i8.p2	-3.07814	0.0232065	4.02433	-1.62206	14.2461	0.000160393	XP_016547922.1uncharacterized protein LOC107847871 isoform X1		up	TRINITY_DN3150_c1_g1_i10.p1	62.53570528110836	9.23376e-11	5.16514	5.96661	60.8573	6.13651e-15	-
										down	TRINITY_DN2172_c0_g2_i5.p1	-2.60631	0.0232862	6.5941	-1.38201	14.2318	0.000161614	XP_016566203.1glycine-rich protein		up	TRINITY_DN3150_c1_g1_i20.p1	222.0168559472159	2.60205e-10	4.36334	7.79453	58.3793	2.16156e-14	XP_047260710.1extensin-2-like, partial
										down	TRINITY_DN12605_c0_g1_i2.p1	-2.53075	0.0245206	7.60254	-1.33957	14.0978	0.000173549	XP_016573763.1dnaJ protein homolog		up	TRINITY_DN3150_c1_g1_i14.p1	153.55784490041682	3.7716e-10	5.719	7.26264	57.2905	3.75976e-14	XP_047260710.1extensin-2-like, partial
										down	TRINITY_DN13597_c3_g1_i1.p1	-5.51778	0.027278	3.13801	-2.46409	13.8233	0.000200829	XP_016565813.1nicotinamide adenine dinucleotide transporter 1, chloroplastic isoform X1		up	TRINITY_DN15820_c0_g2_i2.p1	178.50152362342692	4.41149e-10	4.31101	7.47979	56.6791	5.13057e-14	XP_016561848.2BURP domain-containing protein 5
										down	TRINITY_DN5157_c0_g1_i55.p1	-45.0929	0.027406	2.37428	-5.49483	13.8066	0.000202623	XP_016537953.2psbP domain-containing protein 5, chloroplastic isoform X1		up	TRINITY_DN4413_c1_g5_i2.p1	10.249659108981376	2.95146e-08	8.10662	3.3575	48.1626	3.92292e-12	KAF3618685.1putative ribonuclease 3-like
										down	TRINITY_DN2978_c0_g1_i3.p1	-2.48412	0.0286667	5.35915	-1.31273	13.697	0.000214802	XP_016581506.2LOW QUALITY PROTEIN: GPI-anchored protein LLG1		up	TRINITY_DN1413_c0_g1_i12.p1	7.63238	1.04188e-07	9.32106	2.93213	45.2536	1.73101e-11	PHT75211.1hypothetical protein T459_18733
										down	TRINITY_DN2680_c0_g1_i1.p1	-34.6369	0.0289962	2.29034	-5.11424	13.6631	0.000218716	XP_016569516.1serine decarboxylase		up	TRINITY_DN2550_c0_g1_i27.p1	18.877217106534665	1.935e-07	9.1689	4.23857	43.8314	3.57915e-11	KAF3643330.1Endochitinase B
										down	TRINITY_DN26353_c0_g1_i7.p1	-2.20575	0.0294611	6.74723	-1.14127	13.6258	0.000223102	XP_016575432.2uncharacterized protein LOC107873199		up	TRINITY_DN4112_c0_g2_i1.p1	9.77652	1.935e-07	5.79224	3.28932	43.6847	3.85785e-11	XP_016563240.1lichenase
										down	TRINITY_DN13830_c0_g1_i2.p1	-2.01694	0.029711	8.33779	-1.01217	13.5886	0.000227562	KAF3654156.1putative F-box protein-like isoform X1		up	TRINITY_DN3679_c0_g1_i1.p1	150.68168762461244	2.60182e-07	3.96656	7.23536	42.9486	5.61958e-11	PHT65519.1hypothetical protein T459_29944
										down	TRINITY_DN6552_c2_g1_i1.p1	-2.45267	0.0300591	7.29233	-1.29436	13.5627	0.000230729	XP_016540366.2nucleosome assembly protein 1;2		up	TRINITY_DN3801_c0_g1_i5.p1	5.768349634377479	4.34176e-07	5.70516	2.52816	41.8022	1.0099e-10	PHT84256.1Phospho-2-dehydro-3-deoxyheptonate aldolase 1, chloroplastic
										down	TRINITY_DN11729_c0_g2_i2.p1	-2.72587	0.0308869	5.56938	-1.44672	13.4875	0.000240162	XP_016581169.2UDP-glycosyltransferase 74F2 isoform X1		up	TRINITY_DN174679_c0_g1_i1.p1	30.206084265920605	7.67961e-07	5.99695	4.91677	40.5527	1.91387e-10	XP_016539495.1uncharacterized protein LOC107840218
										down	TRINITY_DN5476_c0_g1_i7.p1	-3.75014	0.0310592	3.46993	-1.90695	13.4611	0.000243565	XP_016560700.23-epi-6-deoxocathasterone 23-monooxygenase CYP90C1		up	TRINITY_DN3330_c1_g1_i1.p1	115.29548028957187	1.43128e-06	4.27009	6.84919	39.0922	4.04257e-10	XP_016567327.2thaumatin-like protein
										down	TRINITY_DN2350_c0_g1_i29.p1	-4.67316	0.0320892	6.28617	-2.2244	13.345	0.000259106	XP_016559826.1auxin-repressed 12.5 kDa protein isoform X1		up	TRINITY_DN4209_c0_g1_i10.p1	6.0922613678788995	1.43128e-06	7.8095	2.60698	39.1273	3.97058e-10	KAF3644799.1Trans-cinnamate 4-monooxygenase
										down	TRINITY_DN9239_c0_g3_i1.p1	-2.42315	0.0323272	4.7048	-1.27688	13.3185	0.000262805	XP_016542549.1histone H2A		up	TRINITY_DN6374_c0_g1_i10.p1	9.17379	1.73271e-05	4.87813	3.19752	34.0147	5.46969e-09	KAF3634582.1Cytochrome 71D6
										down	TRINITY_DN7016_c0_g1_i103.p1	-2.5878	0.0323272	4.09529	-1.37173	13.3152	0.000263261	XP_016545856.1photosynthetic NDH subunit of lumenal location 1, chloroplastic		up	TRINITY_DN59545_c0_g1_i10.p1	3.6317744804894825	3.16016e-05	4.78398	1.86067	32.7463	1.05008e-08	PHT87070.121 kDa protein
										down	TRINITY_DN1715_c0_g1_i1.p1	-2.7531	0.0328487	5.36716	-1.46106	13.2555	0.000271788	XP_016581964.1non-homologous end joining protein Ku-like		up	TRINITY_DN3321_c2_g1_i1.p2	4.371009480525359	3.91728e-05	7.99515	2.12797	32.2341	1.36674e-08	XP_047266608.1(E,E)-geranyllinalool synthase
										down	TRINITY_DN4133_c0_g1_i13.p1	-2.2818	0.0329405	5.67691	-1.19017	13.243	0.000273597	KAF3657173.1Syntaxin-21		up	TRINITY_DN2729_c1_g1_i36.p1	15.897628567909832	4.56181e-05	3.64264	3.99074	31.7614	1.7432e-08	XP_047263137.1alpha-mannosidase isoform X2
										down	TRINITY_DN7489_c0_g1_i1.p1	-2.61001	0.0329405	5.36493	-1.38405	13.2368	0.000274503	XP_047256834.1PI-PLC X-box domain-containing protein DDB_G0293730		up	TRINITY_DN3215_c0_g1_i11.p1	9.836723633662467	4.56181e-05	7.92911	3.29818	31.7659	1.73918e-08	NP_001311825.1osmotin-like protein OSML81 precursor
										down	TRINITY_DN4358_c0_g1_i5.p2	-40.3716	0.0332873	2.13821	-5.33527	13.1677	0.000284819	XP_016579629.1uncharacterized protein LOC107877493		up	TRINITY_DN1860_c0_g1_i1.p1	74.14075001163444	4.74488e-05	2.89031	6.21219	31.6024	1.89199e-08	XP_016582148.1cysteine-rich repeat secretory protein 38
										down	TRINITY_DN15602_c0_g1_i6.p2	-3.36218	0.0337356	5.06252	-1.7494	13.139	0.000289215	PHT62791.1hypothetical protein T459_33367		up	TRINITY_DN75246_c0_g1_i1.p1	4.8684294986074645	5.72784e-05	5.20274	2.28346	31.1576	2.37911e-08	XP_016580408.2beta-D-glucosyl crocetin beta-1,6-glucosyltransferase-like
										down	TRINITY_DN24372_c0_g2_i1.p1	-3.08173	0.033755	5.32743	-1.62374	13.1318	0.000290327	PHT88940.1GDSL esterase/lipase		up	TRINITY_DN3150_c1_g1_i33.p1	74.16955983982817	5.7561e-05	3.02204	6.21276	31.0719	2.48648e-08	-
										down	TRINITY_DN3521_c0_g1_i21.p1	-2.30299	0.0347349	7.16388	-1.20351	13.0662	0.000300668	PHT78152.1hypothetical protein T459_16204		up	TRINITY_DN0_c1_g3_i2.p1	7.581050619187786	6.19457e-05	6.02902	2.9224	30.6517	3.08756e-08	XP_016554784.1phenylalanine ammonia-lyase
										down	TRINITY_DN24080_c0_g1_i12.p1	-48.9429	0.0347608	2.80567	-5.61303	13.0531	0.000302779	XP_016543331.1E3 ubiquitin-protein ligase RNF170 isoform X2		up	TRINITY_DN2729_c1_g2_i22.p1	7.195859825412973	6.19457e-05	4.26385	2.84717	30.7458	2.94142e-08	KAF3655624.1Alpha-mannosidase
										down	TRINITY_DN7208_c0_g2_i4.p2	-42.0214	0.0349008	2.62456	-5.39305	13.0288	0.000306743	XP_016580449.1uncharacterized protein LOC107878073 isoform X4		up	TRINITY_DN4209_c0_g1_i3.p1	6.687122881998165	6.19457e-05	4.51344	2.74139	30.8297	2.81694e-08	KAF3644800.1Trans-cinnamate 4-monooxygenase
										down	TRINITY_DN2752_c0_g1_i3.p1	-2.21903	0.0370747	5.35183	-1.14993	12.8871	0.000330856	PHT69171.1hypothetical protein T459_28658		up	TRINITY_DN1066_c0_g2_i20.p1	2.2359390504400096	6.19457e-05	7.38046	1.16088	30.688	3.03033e-08	XP_016551309.1UTP--glucose-1-phosphate uridylyltransferase isoform X1
										down	TRINITY_DN2013_c0_g1_i56.p1	-3.85067	0.0372477	6.32074	-1.94511	12.8702	0.000333855	KAF3623198.1Asparagine synthetase [glutamine-hydrolyzing]		up	TRINITY_DN3801_c0_g1_i4.p1	6.727938598830682	6.19862e-05	5.15923	2.75016	30.5868	3.19257e-08	KAF3656264.1Phospho-2-dehydro-3-deoxyheptonate aldolase 1, chloroplastic
										down	TRINITY_DN4111_c0_g1_i2.p1	-2.76037	0.0399137	3.78973	-1.46486	12.6882	0.000367964	XP_047263492.1homeobox-leucine zipper protein ATHB-13-like isoform X1		up	TRINITY_DN3321_c2_g1_i3.p1	4.843387667202824	6.31213e-05	7.87176	2.27602	30.49	3.3559e-08	KAF3640420.1hypothetical protein FXO38_22150
										down	TRINITY_DN81343_c0_g1_i1.p1	-11.4627	0.0403818	2.97033	-3.51887	12.6543	0.000374694	XP_016556957.1vicianin hydrolase		up	TRINITY_DN42142_c2_g1_i10.p1	6.454149845035614	6.51539e-05	5.02019	2.69023	30.3688	3.57221e-08	NP_001311496.1cytochrome P450 98A2-like
										down	TRINITY_DN214_c1_g2_i9.p1	-3.70497	0.040521	6.56059	-1.88946	12.6389	0.000377806	KAF3613318.1putative pectate lyase 18		up	TRINITY_DN4215_c0_g1_i1.p1	5.605735812703496	6.70948e-05	3.71574	2.4869	30.254	3.7901e-08	XP_016577555.1probable 3-beta-hydroxysteroid-Delta(8),Delta(7)-isomerase
										down	TRINITY_DN53788_c0_g1_i2.p1	-32.2362	0.0407877	2.48476	-5.01061	12.6164	0.000382381	XP_016571558.1heavy metal-associated isoprenylated plant protein 24		up	TRINITY_DN4254_c0_g1_i91.p1	127.73081936895026	8.08097e-05	3.65595	6.99696	29.8371	4.6991e-08	KAF3620599.1putative F-actin-capping protein subunit alpha-like
										down	TRINITY_DN20927_c0_g1_i13.p2	-3.03411	0.0421359	4.66697	-1.60127	12.54	0.000398334	PHT83949.1Serine decarboxylase 2		up	TRINITY_DN352_c1_g2_i1.p1	4.019428242532701	0.000115003	6.05579	2.00699	29.0986	6.87849e-08	NP_001311759.14-coumarate--CoA ligase 1
										down	TRINITY_DN1571_c0_g1_i8.p2	-2.72061	0.0423358	7.39159	-1.44393	12.5181	0.000403038	KAF3652294.1Thioredoxin-like 3-1, chloroplastic		up	TRINITY_DN3150_c1_g1_i3.p1	92.00068198339704	0.000120226	3.31294	6.52357	28.9079	7.59042e-08	XP_047260710.1extensin-2-like, partial
										down	TRINITY_DN6300_c1_g1_i2.p1	-2.24341	0.0426273	4.44235	-1.1657	12.502	0.000406521	XP_016565971.1serine/threonine-protein kinase tricornered isoform X2		up	TRINITY_DN2290_c0_g2_i1.p1	3.889918882746336	0.000120226	6.30779	1.95974	28.944	7.45014e-08	XP_047265379.1glutamate synthase 1 [NADH], chloroplastic isoform X1
										down	TRINITY_DN14645_c0_g2_i1.p1	-9.19592	0.0428991	2.83672	-3.20099	12.4707	0.000413389	XP_016572622.2uncharacterized protein LOC107870567		up	TRINITY_DN3092_c0_g2_i6.p1	4.810854597366751	0.0001215	5.29812	2.26629	28.8371	7.87268e-08	PHT63181.1putative linoleate 9S-lipoxygenase 5
										down	TRINITY_DN3785_c1_g1_i27.p1	-2.36645	0.0441343	5.55156	-1.24272	12.4048	0.000428225	XP_016550782.2amino acid transporter AVT1C		up	TRINITY_DN34007_c0_g1_i13.p1	58.713681114215426	0.000149936	2.81472	5.87562	28.3783	9.97754e-08	XP_016577589.160S ribosomal protein L10
										down	TRINITY_DN14083_c0_g1_i4.p1	-4.05763	0.0442848	4.78642	-2.02064	12.3921	0.000431157	PHT91207.1Cytochrome 90B1		up	TRINITY_DN40104_c0_g1_i6.p1	2.747683722254735	0.000149936	6.26593	1.45822	28.2864	1.04626e-07	XP_016564900.1granule-bound starch synthase 1, chloroplastic/amyloplastic isoform X2
										down	TRINITY_DN93_c0_g2_i3.p1	-2.7417	0.0450405	5.66073	-1.45507	12.351	0.000440759	NP_001311722.1expansin-A10 precursor		up	TRINITY_DN40104_c0_g1_i23.p1	2.747683722254735	0.000149936	6.26593	1.45822	28.2864	1.04626e-07	XP_016564900.1granule-bound starch synthase 1, chloroplastic/amyloplastic isoform X2
										down	TRINITY_DN3191_c0_g1_i11.p1	-2.16569	0.0460542	4.38081	-1.11482	12.3031	0.000452209	XP_047254801.1phosphomannomutase/phosphoglucomutase isoform X1		up	TRINITY_DN4278_c0_g1_i26.p1	302.86546917255635	0.000157396	4.0812	8.24253	28.1366	1.13048e-07	XP_016548554.2polygalacturonase At1g48100
										down	TRINITY_DN2737_c0_g2_i1.p1	-3.34531	0.047288	7.20544	-1.74214	12.2349	0.000469038	XP_047252878.1YTH domain-containing protein ECT4 isoform X4		up	TRINITY_DN13090_c0_g1_i13.p1	15.64481770486402	0.000157396	5.59917	3.96761	28.1024	1.15061e-07	XP_016539393.1basic form of pathogenesis-related protein 1
										down	TRINITY_DN1256_c1_g1_i2.p1	-2.24701	0.0480759	8.86192	-1.16801	12.1823	0.000482444	XP_016545523.1protein CWC15 homolog		up	TRINITY_DN3801_c0_g1_i3.p2	4.2348019876986625	0.000168346	4.45317	2.08229	27.9288	1.25863e-07	PHT84256.1Phospho-2-dehydro-3-deoxyheptonate aldolase 1, chloroplastic
										down	TRINITY_DN3269_c0_g2_i7.p1	-2.43118	0.0480759	4.03937	-1.28166	12.1912	0.000480154	PHT66091.1Transcription factor MYB1R1		up	TRINITY_DN28331_c0_g1_i2.p1	144.03132902405756	0.000195486	3.86902	7.17024	27.5971	1.49402e-07	XP_047249793.1GDSL esterase/lipase At2g04570
										down	TRINITY_DN3269_c0_g2_i4.p1	-2.43118	0.0480759	4.03937	-1.28166	12.1912	0.000480154	PHT66091.1Transcription factor MYB1R1		up	TRINITY_DN59458_c0_g2_i1.p1	10.63786759327565	0.000254049	3.35078	3.41114	27.0488	1.9838e-07	XP_016569230.1L-lactate dehydrogenase B
										down	TRINITY_DN2232_c0_g2_i7.p1	-2.15727	0.0499688	6.65019	-1.10921	12.0466	0.000518874	XP_016549428.1gamma-glutamylcyclotransferase 2-1		up	TRINITY_DN3215_c0_g1_i4.p1	4.745126544394108	0.000288103	7.5482	2.24645	26.7252	2.34545e-07	PHT92446.1hypothetical protein T459_00328
										down	TRINITY_DN2232_c0_g2_i12.p2	-2.15727	0.0499688	6.65019	-1.10921	12.0466	0.000518874	XP_016549428.1gamma-glutamylcyclotransferase 2-1		up	TRINITY_DN1579_c0_g1_i22.p1	4.698471997161525	0.000288103	4.90955	2.23219	26.739	2.32874e-07	XP_047253808.1LOW QUALITY PROTEIN: jacalin-related lectin 3-like
										down	TRINITY_DN2232_c0_g2_i10.p1	-2.15727	0.0499688	6.65019	-1.10921	12.0466	0.000518874	XP_016549428.1gamma-glutamylcyclotransferase 2-1		up	TRINITY_DN6791_c0_g1_i1.p1	18.99787886165644	0.000459953	3.56365	4.24777	25.6895	4.01001e-07	KAF3628122.1Thaumatin-like protein 1
										down	TRINITY_DN2232_c0_g2_i1.p2	-2.15727	0.0499688	6.65019	-1.10921	12.0466	0.000518874	XP_016549428.1gamma-glutamylcyclotransferase 2-1		up	TRINITY_DN1057_c0_g3_i1.p1	11.9395	0.000459953	3.92504	3.57768	25.6703	4.05016e-07	XP_016542833.1probable 2-oxoglutarate-dependent dioxygenase SLC1
										up	TRINITY_DN2550_c0_g1_i18.p1	137.86644952565402	2.28577e-30	5.60563	7.10713	153.017	3.79765e-35	KAF3659690.1Endochitinase B		up	TRINITY_DN4809_c0_g1_i11.p1	4.647784420501695	0.000459953	4.57918	2.21654	25.7241	3.93877e-07	XP_016561424.1galactose mutarotase isoform X1
										up	TRINITY_DN3330_c1_g1_i1.p1	337.2355470392444	1.44147e-13	4.27009	8.39761	74.9656	4.78983e-18	XP_016567327.2thaumatin-like protein		up	TRINITY_DN0_c1_g3_i1.p1	5.398952837543608	0.00046475	6.277	2.43268	25.6142	4.16962e-07	XP_016554784.1phenylalanine ammonia-lyase
										up	TRINITY_DN15820_c0_g2_i2.p1	268.67901702947734	2.55544e-13	4.31101	8.06974	73.035	1.27371e-17	XP_016561848.2BURP domain-containing protein 5		up	TRINITY_DN8373_c0_g1_i1.p1	2.90043	0.00052681	5.3431	1.53627	25.337	4.81393e-07	XP_016555194.2allene oxide cyclase, chloroplastic
										up	TRINITY_DN4112_c0_g2_i1.p1	18.5368	3.22441e-13	5.79224	4.21232	72.0084	2.14286e-17	XP_016563240.1lichenase		up	TRINITY_DN2729_c1_g1_i26.p1	6.76698	0.000577475	3.90776	2.75851	25.1251	5.37284e-07	XP_047263137.1alpha-mannosidase isoform X2
										up	TRINITY_DN41_c0_g1_i1.p1	432.0330203456657	5.30292e-13	5.21627	8.755	70.5865	4.40523e-17	XP_016577870.1bifunctional monodehydroascorbate reductase and carbonic anhydrase nectarin-3		up	TRINITY_DN80550_c0_g1_i1.p1	4.590695130514325	0.000597044	6.45261	2.19871	25.0267	5.6541e-07	NP_001311532.1phenylalanine ammonia-lyase-like
										up	TRINITY_DN2550_c0_g1_i27.p1	48.93931507367554	1.48517e-12	9.1689	5.61292	68.1957	1.4805e-16	KAF3643330.1Endochitinase B		up	TRINITY_DN7721_c0_g2_i2.p1	103.27470535382253	0.000602939	3.77143	6.69034	24.9708	5.82059e-07	XP_016543925.140S ribosomal protein S5 isoform X1
										up	TRINITY_DN3150_c1_g1_i10.p1	66.91124735696796	1.71913e-11	5.16514	6.06418	63.0656	1.99936e-15	-		up	TRINITY_DN8486_c0_g1_i17.p2	27.94854904313283	0.000602939	3.96445	4.8047	24.9371	5.92329e-07	-
										up	TRINITY_DN3150_c1_g1_i30.p1	39.35234159080018	3.45646e-11	6.91343	5.29838	61.4272	4.59414e-15	-		up	TRINITY_DN352_c1_g3_i1.p1	2.7898493977921213	0.000602939	5.5659	1.48019	24.9089	6.01046e-07	KAF3641155.1putative 4-coumarate--CoA ligase 2
										up	TRINITY_DN3150_c1_g1_i20.p1	231.97427722216005	6.54782e-11	4.36334	7.85782	59.7303	1.08788e-14	XP_047260710.1extensin-2-like, partial		up	TRINITY_DN1203_c0_g3_i1.p1	13.035335745568307	0.000608297	2.95442	3.70436	24.858	6.17139e-07	XP_016580440.1uncharacterized oxidoreductase At1g06690, chloroplastic
										up	TRINITY_DN3150_c1_g1_i14.p1	171.9490568212382	6.54782e-11	5.719	7.42584	59.9245	9.85688e-15	XP_047260710.1extensin-2-like, partial		up	TRINITY_DN10935_c0_g2_i4.p1	2.7305844943351483	0.000625768	8.26868	1.44921	24.7432	6.54993e-07	XP_016575805.1protein disulfide-isomerase
										up	TRINITY_DN4413_c1_g5_i2.p1	13.615856199323026	9.40647e-11	8.10662	3.76722	58.8299	1.7191e-14	KAF3618685.1putative ribonuclease 3-like		up	TRINITY_DN6379_c3_g1_i1.p1	3.750376750308301	0.000657056	5.2564	1.90704	24.6188	6.98659e-07	XP_016551732.2mogroside IE synthase
										up	TRINITY_DN3215_c0_g1_i11.p1	23.484066024185175	6.17809e-10	7.92911	4.55361	54.9574	1.23174e-13	NP_001311825.1osmotin-like protein OSML81 precursor		up	TRINITY_DN18213_c1_g1_i4.p1	2.3312446071197512	0.000677246	6.46037	1.2211	24.5306	7.3138e-07	KAF3631595.1Phosphate carrier protein, mitochondrial
										up	TRINITY_DN1413_c0_g1_i12.p1	9.20818	1.66296e-09	9.32106	3.20292	52.8546	3.59177e-13	PHT75211.1hypothetical protein T459_18733		up	TRINITY_DN51039_c0_g1_i1.p1	48.2941	0.000691735	2.38708	5.59378	24.4604	7.58519e-07	NP_001311898.1bax inhibitor 1-like
										up	TRINITY_DN174679_c0_g1_i1.p1	49.07437331916733	2.93394e-09	5.99695	5.6169	51.4587	7.31181e-13	XP_016539495.1uncharacterized protein LOC107840218		up	TRINITY_DN3330_c0_g1_i1.p1	77.2137	0.000747322	3.18201	6.27079	24.2259	8.56721e-07	XP_016567350.1protein P21-like
										up	TRINITY_DN3679_c0_g1_i1.p1	199.5620261627074	4.20431e-09	3.96656	7.64069	50.6259	1.11763e-12	PHT65519.1hypothetical protein T459_29944		up	TRINITY_DN14093_c0_g1_i21.p5	10.529043066718247	0.000747322	4.45571	3.3963	24.2462	8.47754e-07	KAF3658057.1Multiple organellar RNA editing factor 8, chloroplastic/mitochondrial, partial
										up	TRINITY_DN13090_c0_g1_i13.p1	37.23053460487865	2.81633e-08	5.59917	5.21841	46.7769	7.95456e-12	XP_016539393.1basic form of pathogenesis-related protein 1		up	TRINITY_DN4457_c0_g1_i1.p1	18.979280165640517	0.000758171	7.7987	4.24635	24.1704	8.81756e-07	XP_047250530.1wound-induced protein WIN2
										up	TRINITY_DN3215_c0_g1_i4.p1	8.039461117234302	4.11975e-08	7.5482	3.0071	45.9196	1.23205e-11	PHT92446.1hypothetical protein T459_00328		up	TRINITY_DN1802_c0_g1_i2.p1	60.98642970445245	0.000792091	2.70726	5.93042	24.0588	9.34364e-07	KAF3683335.1hypothetical protein FXO38_00809
										up	TRINITY_DN2981_c1_g1_i2.p1	4.047845325417509	9.74694e-08	8.40634	2.01715	44.1274	3.07684e-11	KAF3677535.1Glutathione S-transferase Z1, partial		up	TRINITY_DN6222_c0_g1_i1.p1	9.249766363946534	0.000810296	5.35742	3.20942	23.9616	9.82764e-07	XP_047256568.1probable 1-deoxy-D-xylulose-5-phosphate synthase 2, chloroplastic
										up	TRINITY_DN3321_c2_g1_i3.p1	6.679763797481933	1.62365e-07	7.87176	2.7398	43.0284	5.39518e-11	KAF3640420.1hypothetical protein FXO38_22150		up	TRINITY_DN205_c1_g1_i12.p1	63.62681515866623	0.000906813	2.91375	5.99156	23.7188	1.11489e-06	YP_009049693.1ATP synthase F1 subunit 1
										up	TRINITY_DN3321_c2_g1_i1.p2	5.424225797069403	3.10462e-07	7.99515	2.43942	41.6652	1.0832e-10	XP_047266608.1(E,E)-geranyllinalool synthase		up	TRINITY_DN19006_c0_g1_i1.p1	17.62715425753507	0.000951244	3.33537	4.13973	23.6009	1.18532e-06	XP_016547977.12-methylene-furan-3-one reductase
										up	TRINITY_DN6374_c0_g1_i10.p1	11.188529528997474	4.37493e-07	4.87813	3.48395	40.9038	1.59911e-10	KAF3634582.1Cytochrome 71D6		up	TRINITY_DN429_c1_g1_i15.p1	216.14444240693985	0.00102446	4.65652	7.75585	23.3828	1.32762e-06	XP_016551994.1delta(12)-fatty-acid desaturase FAD2
										up	TRINITY_DN3801_c0_g1_i5.p1	5.592617144497977	6.20288e-07	5.70516	2.48352	40.1348	2.3703e-10	PHT84256.1Phospho-2-dehydro-3-deoxyheptonate aldolase 1, chloroplastic		up	TRINITY_DN429_c1_g1_i21.p1	216.14444240693985	0.00102446	4.65652	7.75585	23.3828	1.32762e-06	XP_016551994.1delta(12)-fatty-acid desaturase FAD2
										up	TRINITY_DN16850_c0_g1_i10.p1	3.7990275976155883	1.35554e-06	5.4547	1.92563	38.5252	5.40515e-10	XP_047268006.1pyruvate kinase, cytosolic isozyme isoform X1		up	TRINITY_DN13553_c0_g1_i1.p1	45.65725939250508	0.00102446	2.14309	5.51277	23.4114	1.30804e-06	NP_001311934.1chalcone synthase 2
										up	TRINITY_DN6379_c3_g1_i1.p1	5.036390177862105	1.38487e-06	5.2564	2.33239	38.3272	5.98225e-10	XP_016551732.2mogroside IE synthase		up	TRINITY_DN197_c0_g1_i2.p1	95.62978059381521	0.00107372	3.22891	6.57939	23.268	1.40929e-06	KAF3625086.1putative polygalacturonase-like
										up	TRINITY_DN40104_c0_g1_i6.p1	3.203241393238825	1.50787e-06	6.26593	1.67953	38.0166	7.01464e-10	XP_016564900.1granule-bound starch synthase 1, chloroplastic/amyloplastic isoform X2		up	TRINITY_DN98_c0_g2_i1.p1	18.19774366788459	0.0011572	3.14622	4.18569	23.0998	1.53808e-06	XP_016554157.160S ribosomal protein L6
										up	TRINITY_DN40104_c0_g1_i23.p1	3.203241393238825	1.50787e-06	6.26593	1.67953	38.0166	7.01464e-10	XP_016564900.1granule-bound starch synthase 1, chloroplastic/amyloplastic isoform X2		up	TRINITY_DN19247_c0_g1_i9.p1	6.810420798204574	0.00120669	3.9	2.76774	22.9954	1.62391e-06	XP_016567886.1bifunctional dTDP-4-dehydrorhamnose 3,5-epimerase/dTDP-4-dehydrorhamnose reductase
										up	TRINITY_DN4457_c0_g1_i1.p1	49.67167456116231	1.56308e-06	7.7987	5.63435	37.8779	7.53118e-10	XP_047250530.1wound-induced protein WIN2		up	TRINITY_DN4351_c0_g1_i11.p1	2.5493208599397907	0.00131742	5.83513	1.35011	22.803	1.79481e-06	XP_016548200.2glutathione S-transferase U17
										up	TRINITY_DN352_c1_g3_i1.p1	3.4348493028820477	1.84368e-06	5.5659	1.78025	37.4898	9.18943e-10	KAF3641155.1putative 4-coumarate--CoA ligase 2		up	TRINITY_DN2609_c0_g1_i13.p1	68.8714	0.00148431	2.83557	6.10583	22.5506	2.04685e-06	-
										up	TRINITY_DN2290_c0_g2_i1.p1	4.60352	2.68076e-06	6.30779	2.20274	36.634	1.42525e-09	XP_047265379.1glutamate synthase 1 [NADH], chloroplastic isoform X1		up	TRINITY_DN4970_c0_g1_i5.p1	209.70593958386647	0.00170262	5.03905	7.71222	22.264	2.37619e-06	PHT64170.1Peroxidase N1
										up	TRINITY_DN4209_c0_g1_i10.p1	5.607158904155539	3.92198e-06	7.8095	2.48727	35.8325	2.15031e-09	KAF3644799.1Trans-cinnamate 4-monooxygenase		up	TRINITY_DN527_c1_g1_i9.p1	2.492980212137125	0.00173003	8.71063	1.31787	22.2106	2.44318e-06	XP_047268852.1calreticulin-3
										up	TRINITY_DN3462_c0_g1_i24.p1	2.9575446309484534	5.01032e-06	7.08789	1.5644	35.2973	2.83026e-09	XP_016573615.1chaperonin CPN60-2, mitochondrial		up	TRINITY_DN24198_c0_g2_i1.p1	43.030276717534484	0.00185275	2.10914	5.42728	22.0345	2.678e-06	XP_016546256.1protein LEAD-SENSITIVE 1
										up	TRINITY_DN4880_c0_g1_i5.p1	5.661388275477722	6.00275e-06	7.31359	2.50116	34.8341	3.59034e-09	XP_016575736.1heat shock protein 83		up	TRINITY_DN6546_c0_g3_i2.p1	43.030188954127915	0.00185275	2.14317	5.42728	22.0344	2.67805e-06	NP_001078353.4polyubiquitin 10
										up	TRINITY_DN42142_c2_g1_i10.p1	7.0781070704347355	1.09474e-05	5.02019	2.82336	33.6114	6.72968e-09	NP_001311496.1cytochrome P450 98A2-like		up	TRINITY_DN3462_c0_g1_i24.p1	2.3600860546913425	0.00185305	7.08789	1.23884	22.0122	2.70927e-06	XP_016573615.1chaperonin CPN60-2, mitochondrial
										up	TRINITY_DN21125_c0_g1_i2.p1	3.465760154511097	1.12099e-05	4.96916	1.79317	33.5134	7.07734e-09	XP_016551313.2tryptophan synthase beta chain 2		up	TRINITY_DN1171_c0_g1_i7.p1	2.1749645448364956	0.00195507	7.39602	1.12099	21.8876	2.89091e-06	XP_016553860.1fructose-bisphosphate aldolase 6, cytosolic
										up	TRINITY_DN2261_c0_g1_i2.p1	69.03416827274923	1.38993e-05	2.56882	6.10924	33.0448	9.00616e-09	XP_016544965.2bifunctional epoxide hydrolase 2		up	TRINITY_DN3470_c1_g1_i7.p1	58.45396586874358	0.00201633	2.89566	5.86923	21.807	3.015e-06	KAF3622798.1putative serine/threonine-protein kinase
										up	TRINITY_DN7721_c0_g2_i2.p1	177.86871992714399	1.48184e-05	3.77143	7.47467	32.871	9.84791e-09	XP_016543925.140S ribosomal protein S5 isoform X1		up	TRINITY_DN3146_c1_g1_i1.p1	13.567844658276465	0.00204744	4.07745	3.76212	21.7267	3.14379e-06	XP_016570230.1protein HYPER-SENSITIVITY-RELATED 4-like
										up	TRINITY_DN2346_c0_g1_i1.p1	5.831603533915261	1.82213e-05	4.09477	2.54389	32.4213	1.24121e-08	XP_016562933.1F-box protein At5g07610		up	TRINITY_DN27579_c0_g1_i5.p1	3.757874191364165	0.00204744	6.24156	1.90992	21.6979	3.19145e-06	XP_016576451.1lignin-forming anionic peroxidase
										up	TRINITY_DN37061_c0_g1_i9.p1	16.70518270627108	2.37171e-05	3.52954	4.06222	31.8166	1.69439e-08	XP_016579966.1blue copper protein		up	TRINITY_DN8815_c0_g1_i4.p1	8.814016773287356	0.00212613	3.13303	3.1398	21.5815	3.39112e-06	XP_047267014.1probable rhamnogalacturonate lyase B
										up	TRINITY_DN1066_c0_g2_i20.p1	2.2613929756949696	2.62652e-05	7.38046	1.17721	31.4874	2.00734e-08	XP_016551309.1UTP--glucose-1-phosphate uridylyltransferase isoform X1		up	TRINITY_DN5509_c0_g2_i10.p1	5.865954181274652	0.00212613	5.67237	2.55237	21.5826	3.38912e-06	XP_016561799.1glycerophosphodiester phosphodiesterase GDPD1, chloroplastic
										up	TRINITY_DN0_c1_g3_i2.p1	7.760641925411423	2.83516e-05	6.02902	2.95618	31.2973	2.2139e-08	XP_016554784.1phenylalanine ammonia-lyase		up	TRINITY_DN4965_c0_g1_i9.p1	5.733646434238452	0.0022986	3.85581	2.51945	21.412	3.70439e-06	XP_016563022.1respiratory burst oxidase homolog protein C
										up	TRINITY_DN9665_c0_g2_i5.p1	3.070388051441469	3.16518e-05	5.32675	1.61842	31.0427	2.52419e-08	XP_016559391.1ferredoxin--NADP reductase, root-type isozyme, chloroplastic		up	TRINITY_DN1832_c0_g2_i1.p1	2.46553	0.00237379	5.16034	1.3019	21.3307	3.86501e-06	XP_016540285.1zeatin O-glucosyltransferase
										up	TRINITY_DN3801_c0_g1_i4.p1	6.774809278617688	3.61477e-05	5.15923	2.76018	30.7449	2.94279e-08	KAF3656264.1Phospho-2-dehydro-3-deoxyheptonate aldolase 1, chloroplastic		up	TRINITY_DN4473_c0_g1_i5.p1	2.2899598360115734	0.00238023	5.67501	1.19532	21.306	3.91505e-06	PHT72978.1Multiple organellar RNA editing factor 8, chloroplastic/mitochondrial
										up	TRINITY_DN4970_c0_g1_i5.p1	583.0841681479637	3.6555e-05	5.03905	9.18756	30.6078	3.15815e-08	PHT64170.1Peroxidase N1		up	TRINITY_DN5027_c1_g1_i4.p1	5.707327005300107	0.00249604	5.62684	2.51282	21.1957	4.14701e-06	KAF3646461.1Aquaporin PIP2-1
										up	TRINITY_DN3092_c0_g2_i6.p1	5.044730095500433	3.6555e-05	5.29812	2.33478	30.6408	3.105e-08	PHT63181.1putative linoleate 9S-lipoxygenase 5		up	TRINITY_DN54993_c0_g3_i1.p1	50.75563134988335	0.00250461	2.91474	5.6655	21.1511	4.24447e-06	XP_016565921.140S ribosomal protein S3a
										up	TRINITY_DN6204_c0_g2_i1.p1	3.3105276782219084	3.6555e-05	6.84366	1.72706	30.6299	3.12248e-08	XP_016547571.1fructose-bisphosphate aldolase 3, chloroplastic isoform X1		up	TRINITY_DN99736_c0_g1_i1.p1	3.3825884491238716	0.00250461	6.69519	1.75813	21.1635	4.21714e-06	XP_016565550.1xanthotoxin 5-hydroxylase CYP82C4
										up	TRINITY_DN3150_c1_g1_i3.p1	96.17958424312685	5.646e-05	3.31294	6.58766	29.656	5.15925e-08	XP_047260710.1extensin-2-like, partial		up	TRINITY_DN3233_c0_g1_i23.p1	2.5218679777263784	0.00288313	5.31748	1.33449	20.8628	4.93383e-06	XP_016544139.13-hydroxyisobutyryl-CoA hydrolase 1
										up	TRINITY_DN98_c0_g2_i1.p1	23.305900314283207	5.646e-05	3.14622	4.54262	29.6666	5.1311e-08	XP_016554157.160S ribosomal protein L6		up	TRINITY_DN131612_c0_g3_i1.p1	12.135804084654271	0.00288493	3.28717	3.6012	20.8431	4.98484e-06	XP_016550930.260S ribosomal protein L7-4
										up	TRINITY_DN1571_c0_g2_i1.p1	2.442897291231307	5.685e-05	7.56164	1.28859	29.6077	5.28934e-08	XP_016553268.1glyceraldehyde-3-phosphate dehydrogenase, cytosolic		up	TRINITY_DN644_c0_g1_i54.p1	3.0737314779976006	0.00311516	4.52551	1.61999	20.6777	5.4344e-06	XP_016562487.23-oxoacyl-[acyl-carrier-protein] synthase II, chloroplastic
										up	TRINITY_DN10935_c0_g2_i4.p1	3.0041791941089655	5.82121e-05	8.26868	1.58697	29.5275	5.51279e-08	XP_016575805.1protein disulfide-isomerase		up	TRINITY_DN36474_c0_g2_i1.p1	40.403304433125726	0.00311855	1.96742	5.3364	20.6575	5.49213e-06	XP_016542740.1flavonol synthase/flavanone 3-hydroxylase
										up	TRINITY_DN3150_c1_g1_i33.p1	68.68851586082533	7.53367e-05	3.02204	6.102	28.961	7.38485e-08	-		up	TRINITY_DN13951_c0_g1_i2.p1	21.738442680882066	0.00318814	3.20467	4.44218	20.5795	5.72064e-06	XP_047253513.1cytochrome P450 98A3-like
										up	TRINITY_DN7025_c0_g2_i2.p2	13.41691313619006	7.72473e-05	3.64364	3.74598	28.8712	7.73535e-08	XP_016539405.1pathogenesis-related protein PR-4-like		up	TRINITY_DN10487_c0_g1_i6.p1	2.139495548822455	0.00318814	6.27558	1.09727	20.5838	5.70778e-06	KAF3624350.1V-type proton ATPase subunit H
										up	TRINITY_DN10739_c0_g1_i4.p1	4.567263340616509	7.72473e-05	6.6252	2.19133	28.848	7.82882e-08	KAF3635491.1Polygalacturonase inhibitor		up	TRINITY_DN7455_c0_g2_i2.p1	3.47954	0.00321554	6.58915	1.7989	20.5454	5.82323e-06	KAF3645726.1Beta-galactosidase
										up	TRINITY_DN1450_c0_g1_i6.p1	3.280365456256309	9.07822e-05	7.59512	1.71386	28.5038	9.35137e-08	XP_016550873.1inositol-3-phosphate synthase		up	TRINITY_DN9164_c0_g1_i1.p1	4.429658986609955	0.00324271	3.95062	2.1472	20.5119	5.92631e-06	XP_016556701.2arogenate dehydrogenase 2, chloroplastic
										up	TRINITY_DN352_c1_g2_i1.p1	3.9615843783740945	9.45083e-05	6.05579	1.98608	28.395	9.89221e-08	NP_001311759.14-coumarate--CoA ligase 1		up	TRINITY_DN23483_c0_g1_i4.p1	16.735024297569066	0.00346941	2.9511	4.0648	20.3652	6.39825e-06	KAF3655138.160S ribosomal protein L4
										up	TRINITY_DN6222_c0_g1_i1.p1	11.361553592375623	9.56186e-05	5.35742	3.50609	28.3419	1.01673e-07	XP_047256568.1probable 1-deoxy-D-xylulose-5-phosphate synthase 2, chloroplastic		up	TRINITY_DN934_c0_g1_i3.p1	8.127850285923309	0.00353686	3.09819	3.02287	20.3112	6.5814e-06	XP_016556165.1citrate synthase, glyoxysomal
										up	TRINITY_DN10022_c0_g1_i4.p1	10.782965648547895	9.62216e-05	6.47703	3.43068	28.2997	1.03913e-07	XP_016540607.2probable aspartic proteinase GIP2		up	TRINITY_DN1079_c0_g1_i18.p1	153.37708423200786	0.00353841	3.66226	7.26094	20.2934	6.64308e-06	PHT95699.1hypothetical protein T459_03581
										up	TRINITY_DN2729_c1_g2_i22.p1	6.718730870085832	0.000102679	4.26385	2.74819	28.1444	1.12592e-07	KAF3655624.1Alpha-mannosidase		up	TRINITY_DN11830_c0_g1_i12.p1	4.664299821858887	0.00369397	4.21357	2.22166	20.1942	6.9965e-06	XP_016560702.1beta-galactosidase 3
										up	TRINITY_DN99736_c0_g1_i1.p1	4.088368598719129	0.000103394	6.69519	2.03153	28.1019	1.15094e-07	XP_016565550.1xanthotoxin 5-hydroxylase CYP82C4		up	TRINITY_DN2432_c0_g2_i1.p1	7.622636459959976	0.00371889	3.98179	2.93029	20.1646	7.1055e-06	XP_016566316.1phosphoglucan, water dikinase, chloroplastic
										up	TRINITY_DN1171_c0_g1_i7.p1	2.4041708378101974	0.000110851	7.39602	1.26554	27.9384	1.25237e-07	XP_016553860.1fructose-bisphosphate aldolase 6, cytosolic		up	TRINITY_DN5406_c0_g1_i1.p1	8.205346944415169	0.00378456	4.1965	3.03656	20.1146	7.29383e-06	KAF3620435.1putative basic 7S globulin-like
										up	TRINITY_DN18213_c1_g1_i4.p1	2.4603941411459727	0.000116312	6.46037	1.29889	27.8172	1.33339e-07	KAF3631595.1Phosphate carrier protein, mitochondrial		up	TRINITY_DN1571_c0_g2_i1.p1	2.087522736940844	0.00388104	7.56164	1.06179	20.05	7.54425e-06	XP_016553268.1glyceraldehyde-3-phosphate dehydrogenase, cytosolic
										up	TRINITY_DN429_c1_g1_i15.p1	359.47252708584966	0.000117101	4.65652	8.48974	27.7258	1.39787e-07	XP_016551994.1delta(12)-fatty-acid desaturase FAD2		up	TRINITY_DN12992_c0_g1_i3.p1	61.944765224767174	0.00410852	3.23396	5.95291	19.8768	8.2595e-06	XP_016558552.1nuclear pore complex protein NUP214 isoform X1
										up	TRINITY_DN429_c1_g1_i21.p1	359.47252708584966	0.000117101	4.65652	8.48974	27.7258	1.39787e-07	XP_016551994.1delta(12)-fatty-acid desaturase FAD2		up	TRINITY_DN240243_c0_g1_i1.p1	61.090997515689146	0.00410852	2.83714	5.93289	19.9176	8.08533e-06	XP_016568711.2serpin-ZX
										up	TRINITY_DN16585_c0_g1_i12.p1	2.730426390285754	0.000117101	5.66509	1.44913	27.6891	1.42463e-07	NP_001311495.1carotenoid 9,10(9',10')-cleavage dioxygenase 1-like		up	TRINITY_DN2333_c0_g1_i22.p1	2.301963273551013	0.00410852	5.78148	1.20286	19.8778	8.25553e-06	XP_016575175.1protein disulfide-isomerase
										up	TRINITY_DN1283_c0_g3_i1.p1	47.031596626171186	0.000130436	3.55782	5.55556	27.4342	1.62533e-07	XP_016561635.1anthocyanidin 3-O-glucosyltransferase 2		up	TRINITY_DN0_c1_g1_i5.p1	5.609557859601396	0.00426081	4.94349	2.48789	19.7826	8.67677e-06	XP_016573925.1phenylalanine ammonia-lyase 1
										up	TRINITY_DN11673_c0_g1_i15.p1	2.9055410303882656	0.000134804	6.12155	1.53881	27.3449	1.70216e-07	XP_016543426.1pyruvate kinase 1, cytosolic		up	TRINITY_DN73765_c2_g1_i2.p1	4.657705568103764	0.00445938	4.87567	2.21962	19.6277	9.40939e-06	XP_016573161.2ethylene-response factor C3
										up	TRINITY_DN4209_c0_g1_i3.p1	6.0705307136280275	0.000143727	4.51344	2.60182	27.1957	1.83871e-07	KAF3644800.1Trans-cinnamate 4-monooxygenase		up	TRINITY_DN8150_c0_g2_i4.p1	2.9614605745070253	0.00445938	7.86421	1.56631	19.6385	9.35626e-06	XP_016563917.1serine protease inhibitor 5-like
										up	TRINITY_DN4880_c0_g1_i37.p1	12.917708040647765	0.000144118	4.34133	3.69128	27.0925	1.93949e-07	XP_016575736.1heat shock protein 83		up	TRINITY_DN8150_c0_g2_i6.p1	2.9614605745070253	0.00445938	7.86421	1.56631	19.6385	9.35626e-06	XP_016563917.1serine protease inhibitor 5-like
										up	TRINITY_DN4880_c0_g1_i32.p1	12.917708040647765	0.000144118	4.34133	3.69128	27.0925	1.93949e-07	XP_016575736.1heat shock protein 83		up	TRINITY_DN71358_c0_g1_i5.p1	3.5686642286095727	0.0045838	5.97035	1.83538	19.4729	1.02035e-05	XP_016571450.2protein disulfide isomerase-like 1-4
										up	TRINITY_DN4880_c0_g1_i10.p1	12.917708040647765	0.000144118	4.34133	3.69128	27.0925	1.93949e-07	XP_016575736.1heat shock protein 83		up	TRINITY_DN19738_c0_g1_i7.p1	3.271992551409225	0.0045838	4.14624	1.71017	19.5387	9.858e-06	XP_016560098.1beta-glucosidase 18
										up	TRINITY_DN2674_c1_g1_i1.p1	2.5995233313066195	0.000144118	7.93016	1.37825	27.1479	1.88469e-07	XP_016544958.2heat shock cognate protein 80 isoform X1		up	TRINITY_DN1989_c0_g5_i1.p1	3.1592162163984088	0.0045838	7.4288	1.65957	19.4743	1.01962e-05	NP_001311780.1luminal-binding protein 5 precursor
										up	TRINITY_DN3330_c0_g1_i1.p1	91.70412574318267	0.000149866	3.18201	6.51891	26.9932	2.04173e-07	XP_016567350.1protein P21-like		up	TRINITY_DN17494_c1_g1_i14.p1	55.58565897298263	0.00485784	2.26432	5.79664	19.3476	1.08958e-05	KAF3658297.1putative beta-D-xylosidase 7
										up	TRINITY_DN3510_c0_g2_i1.p1	4.7589453437346325	0.000153001	7.35881	2.25064	26.9297	2.10986e-07	PHT78528.1Heat shock protein 82		up	TRINITY_DN14782_c0_g1_i2.p1	37.776481821571444	0.00499425	2.07617	5.23942	19.2806	1.12848e-05	XP_016539354.2fatty acid amide hydrolase isoform X1
										up	TRINITY_DN12766_c0_g1_i3.p1	58.08451011022377	0.000170427	2.68359	5.86008	26.6982	2.37848e-07	XP_016573514.1probable aquaporin PIP1-2		up	TRINITY_DN17067_c0_g2_i3.p1	5.24092	0.00501911	3.64273	2.38982	19.2571	1.14243e-05	XP_016542510.2ankyrin repeat-containing protein At5g02620
										up	TRINITY_DN34007_c0_g1_i13.p1	55.505448334882196	0.000172914	2.81472	5.79456	26.6473	2.44193e-07	XP_016577589.160S ribosomal protein L10		up	TRINITY_DN33920_c0_g1_i25.p1	2.5529118358939056	0.00545031	7.02511	1.35214	19.0721	1.25869e-05	KAF3622884.1Stromal cell-derived factor 2-like protein
										up	TRINITY_DN34063_c0_g1_i7.p1	9.559528187338836	0.000182915	5.26417	3.25694	26.5161	2.61355e-07	XP_016551585.1amino acid permease 6		up	TRINITY_DN20552_c0_g2_i11.p1	2.5420589697820097	0.00551219	5.86551	1.346	19.0369	1.28214e-05	XP_047251907.1uncharacterized protein LOC124886975
										up	TRINITY_DN1860_c0_g1_i1.p1	60.703369217344346	0.000189041	2.89031	5.9237	26.4301	2.73248e-07	XP_016582148.1cysteine-rich repeat secretory protein 38		up	TRINITY_DN25795_c0_g2_i1.p1	37.77282757772432	0.00571759	2.51835	5.23928	18.941	1.34821e-05	XP_016566529.140S ribosomal protein S15
										up	TRINITY_DN54993_c0_g3_i1.p1	66.09525359115337	0.00021629	2.91474	6.04647	26.1262	3.19823e-07	XP_016565921.140S ribosomal protein S3a		up	TRINITY_DN5766_c0_g1_i1.p1	4.350949875017282	0.00571759	3.92353	2.12133	18.9139	1.3675e-05	KAF3684839.1hypothetical protein FXO37_01150
										up	TRINITY_DN5027_c1_g1_i4.p1	6.879968643375267	0.000238565	5.62684	2.7824	25.9153	3.56724e-07	KAF3646461.1Aquaporin PIP2-1		up	TRINITY_DN1961_c0_g1_i1.p1	2.4196564938503036	0.00571759	5.07578	1.2748	18.9277	1.35764e-05	XP_016570431.1probable dolichyl-diphosphooligosaccharide--protein glycosyltransferase subunit 3B
										up	TRINITY_DN527_c1_g1_i9.p1	2.6846161169856795	0.000242724	8.71063	1.42472	25.8562	3.67818e-07	XP_047268852.1calreticulin-3		up	TRINITY_DN5052_c0_g1_i1.p1	15.599321113564057	0.00594692	3.1626	3.96341	18.7873	1.46138e-05	NP_001391936.1early light-induced protein, chloroplastic isoform 1
										up	TRINITY_DN1989_c0_g5_i1.p1	3.7822794472685977	0.000243588	7.4288	1.91926	25.8118	3.76376e-07	NP_001311780.1luminal-binding protein 5 precursor		up	TRINITY_DN4880_c0_g1_i37.p1	8.673936923413306	0.00594692	4.34133	3.11669	18.7759	1.4701e-05	XP_016575736.1heat shock protein 83
										up	TRINITY_DN3233_c0_g1_i23.p1	2.7681371595216797	0.000257275	5.31748	1.46892	25.6857	4.01799e-07	XP_016544139.13-hydroxyisobutyryl-CoA hydrolase 1		up	TRINITY_DN4880_c0_g1_i32.p1	8.673936923413306	0.00594692	4.34133	3.11669	18.7759	1.4701e-05	XP_016575736.1heat shock protein 83
										up	TRINITY_DN223104_c0_g1_i1.p1	19.748398886105786	0.000273657	2.89496	4.30366	25.5369	4.3401e-07	XP_016560512.1gibberellin-regulated protein 11		up	TRINITY_DN4880_c0_g1_i10.p1	8.673936923413306	0.00594692	4.34133	3.11669	18.7759	1.4701e-05	XP_016575736.1heat shock protein 83
										up	TRINITY_DN1427_c0_g1_i20.p1	2.2935027126397256	0.000273657	6.12842	1.19755	25.5259	4.36476e-07	XP_016553357.1ATP synthase subunit beta, mitochondrial		up	TRINITY_DN5027_c1_g1_i8.p1	4.749359319846517	0.00594692	4.84216	2.24773	18.7732	1.47218e-05	KAF3646461.1Aquaporin PIP2-1
										up	TRINITY_DN11958_c0_g1_i3.p1	2.4740746193766463	0.000321498	6.2478	1.30689	25.1754	5.23464e-07	XP_016580897.1aspartate aminotransferase, mitochondrial		up	TRINITY_DN372_c3_g1_i1.p1	2.335906232853674	0.00603071	7.86576	1.22398	18.7338	1.50294e-05	PHT84512.1hypothetical protein T459_12955, partial
										up	TRINITY_DN10270_c0_g2_i1.p1	2.5890874253644784	0.000328562	6.18944	1.37244	25.0945	5.45884e-07	XP_016578084.1fructokinase-2		up	TRINITY_DN1700_c0_g1_i5.p1	9.719717216193073	0.00603282	2.75312	3.28091	18.7205	1.51349e-05	XP_016568362.1endoplasmin homolog
										up	TRINITY_DN8563_c0_g2_i9.p1	2.7171956308488636	0.000335139	7.02753	1.44212	25.0181	5.67947e-07	XP_016580635.1aconitate hydratase, cytoplasmic		up	TRINITY_DN61014_c0_g1_i2.p1	31.154958410034222	0.00619831	4.39665	4.96139	18.6563	1.56531e-05	XP_016545443.1COBRA-like protein 4 isoform X2
										up	TRINITY_DN5263_c0_g1_i18.p1	2.510036034740106	0.000335139	8.60788	1.32771	25.037	5.62404e-07	XP_016542903.1enolase		up	TRINITY_DN1317_c2_g1_i1.p1	2.5507685044264434	0.00636671	4.92074	1.35093	18.5803	1.62899e-05	XP_016563721.1quinolinate synthase, chloroplastic
										up	TRINITY_DN3801_c0_g1_i3.p2	3.9879592861100472	0.000351079	4.45317	1.99565	24.9097	6.00792e-07	PHT84256.1Phospho-2-dehydro-3-deoxyheptonate aldolase 1, chloroplastic		up	TRINITY_DN8486_c0_g1_i11.p1	68.37277328414571	0.00649996	2.77031	6.09535	18.5162	1.68468e-05	-
										up	TRINITY_DN131612_c0_g3_i1.p1	14.297697078455862	0.000375397	3.28717	3.83771	24.7253	6.61119e-07	XP_016550930.260S ribosomal protein L7-4		up	TRINITY_DN41881_c0_g1_i9.p1	29.51311790179203	0.00649996	6.1095	4.88328	18.52	1.68131e-05	KAF3668514.1Acidic endochitinase Q
										up	TRINITY_DN13951_c0_g1_i2.p1	27.190616022579217	0.000386399	3.20467	4.76504	24.6515	6.86915e-07	XP_047253513.1cytochrome P450 98A3-like		up	TRINITY_DN8464_c0_g2_i2.p1	2.5247001595381864	0.00664865	4.62598	1.33611	18.4609	1.73427e-05	XP_016551366.1UDP-rhamnose/UDP-galactose transporter 1
										up	TRINITY_DN8486_c0_g1_i17.p2	27.332530075190455	0.000404606	3.96445	4.77255	24.5271	7.32727e-07	-		up	TRINITY_DN2294_c3_g1_i1.p1	8.839030752168828	0.00712188	3.35782	3.14389	18.3058	1.88137e-05	XP_016561657.1cystinosin homolog isoform X1
										up	TRINITY_DN12992_c0_g1_i3.p1	85.62106666854473	0.000407137	3.23396	6.41989	24.48	7.50839e-07	XP_016558552.1nuclear pore complex protein NUP214 isoform X1		up	TRINITY_DN2103_c0_g2_i2.p1	4.932800362756351	0.00714948	4.21116	2.30241	18.2865	1.90054e-05	XP_016575834.1methylsterol monooxygenase 2-2
										up	TRINITY_DN2729_c1_g1_i26.p1	6.66792	0.000407137	3.90776	2.73724	24.4954	7.44888e-07	XP_047263137.1alpha-mannosidase isoform X2		up	TRINITY_DN5995_c0_g1_i1.p1	8.156787423620095	0.00727937	3.03002	3.028	18.2051	1.98345e-05	XP_047261264.1ubiquitin
										up	TRINITY_DN17251_c0_g1_i6.p1	2.5993012489623974	0.000472027	8.20124	1.37812	24.1608	8.86193e-07	XP_016576045.1delta(12)-acyl-lipid-desaturase		up	TRINITY_DN3386_c0_g2_i8.p1	3.4263227024547422	0.00727937	5.06279	1.77666	18.2111	1.9772e-05	XP_016552092.1UDP-glycosyltransferase 74E2
										up	TRINITY_DN17251_c0_g1_i11.p1	2.5993012489623974	0.000472027	8.20124	1.37812	24.1608	8.86193e-07	XP_016576045.1delta(12)-acyl-lipid-desaturase		up	TRINITY_DN17251_c0_g1_i6.p1	2.2886001537849254	0.00727937	8.20124	1.19447	18.2208	1.96717e-05	XP_016576045.1delta(12)-acyl-lipid-desaturase
										up	TRINITY_DN27139_c0_g1_i3.p1	2.247195870070752	0.000592317	6.35581	1.16813	23.7068	1.12187e-06	XP_016550350.2glucan endo-1,3-beta-D-glucosidase		up	TRINITY_DN17251_c0_g1_i11.p1	2.2886001537849254	0.00727937	8.20124	1.19447	18.2208	1.96717e-05	XP_016576045.1delta(12)-acyl-lipid-desaturase
										up	TRINITY_DN4880_c0_g1_i22.p1	3.7677755669374577	0.000618862	6.80581	1.91371	23.6056	1.18243e-06	XP_016564510.1heat shock protein 83		up	TRINITY_DN32178_c0_g1_i1.p1	45.29064806911567	0.0074394	2.0375	5.50114	18.1521	2.03941e-05	XP_016581959.2acetyl-CoA-benzylalcohol acetyltransferase-like
										up	TRINITY_DN2550_c0_g1_i21.p1	149.54232030767736	0.000650088	7.43569	7.22441	23.4654	1.27182e-06	KAF3643330.1Endochitinase B		up	TRINITY_DN1989_c0_g2_i2.p1	4.4411378847196845	0.00744176	7.13657	2.15093	18.14	2.05242e-05	XP_016565558.1luminal-binding protein
										up	TRINITY_DN2441_c0_g2_i2.p1	16.666677630891687	0.000675358	2.75246	4.05889	23.3557	1.34647e-06	XP_016577573.260S ribosomal protein L5		up	TRINITY_DN5807_c0_g1_i1.p1	37.6987	0.00747764	2.66413	5.23644	18.1194	2.07474e-05	NP_001311869.1branched-chain-amino-acid aminotransferase 2, chloroplastic-like
										up	TRINITY_DN4473_c0_g1_i5.p1	2.380363948345019	0.000675358	5.67501	1.25118	23.3673	1.33833e-06	PHT72978.1Multiple organellar RNA editing factor 8, chloroplastic/mitochondrial		up	TRINITY_DN16726_c0_g1_i1.p1	56.10158726779497	0.00749096	2.64091	5.80997	18.0908	2.10616e-05	XP_016551069.1probable glutathione peroxidase 8 isoform X4
										up	TRINITY_DN7782_c0_g1_i11.p1	3.64838	0.000696926	5.20003	1.86725	23.2792	1.40105e-06	XP_016551326.2nuatigenin 3-beta-glucosyltransferase		up	TRINITY_DN2352_c0_g1_i17.p1	2.3948641506445227	0.00749096	5.82376	1.25994	18.0821	2.11577e-05	XP_016568193.1pyrophosphate--fructose 6-phosphate 1-phosphotransferase subunit alpha
										up	TRINITY_DN28331_c0_g1_i2.p1	102.27740043291007	0.000731011	3.86902	6.67634	23.1716	1.48172e-06	XP_047249793.1GDSL esterase/lipase At2g04570		up	TRINITY_DN8707_c0_g3_i1.p1	8.001912542575974	0.00769897	2.70973	3.00034	18.0188	2.18732e-05	KAF3646461.1Aquaporin PIP2-1
										up	TRINITY_DN1983_c0_g1_i38.p1	2.4510426514121817	0.000735175	6.60724	1.2934	23.1449	1.50238e-06	XP_016556186.2ABC transporter C family member 14		up	TRINITY_DN2981_c1_g1_i2.p1	2.413660541498794	0.00782066	8.40634	1.27122	17.9779	2.23488e-05	KAF3677535.1Glutathione S-transferase Z1, partial
										up	TRINITY_DN3386_c0_g2_i8.p1	3.9655676013450165	0.000740322	5.06279	1.98753	23.116	1.52519e-06	XP_016552092.1UDP-glycosyltransferase 74E2		up	TRINITY_DN492_c0_g1_i2.p1	22.842713911626152	0.00798204	3.37534	4.51366	17.928	2.29426e-05	XP_016538683.2translationally-controlled tumor protein homolog
										up	TRINITY_DN1620_c0_g1_i20.p1	3.077801813874735	0.000767275	7.38167	1.6219	23.0164	1.60622e-06	KAF3674416.1Phosphoenolpyruvate carboxylase 1		up	TRINITY_DN205960_c0_g1_i1.p1	35.149664033245685	0.00802371	2.00663	5.13544	17.9036	2.32375e-05	XP_016580134.1benzyl alcohol O-benzoyltransferase
										up	TRINITY_DN1683_c0_g5_i2.p1	8.248393832088865	0.000776142	4.64339	3.04411	22.9792	1.63767e-06	XP_016572491.1zeatin O-glucosyltransferase		up	TRINITY_DN27579_c0_g1_i3.p1	13.692275012712425	0.00802371	4.66713	3.77529	17.8832	2.3489e-05	KAF3667760.1Lignin-forming anionic peroxidase
										up	TRINITY_DN75246_c0_g1_i1.p1	3.950866497663081	0.000818384	5.20274	1.98217	22.8622	1.7404e-06	XP_016580408.2beta-D-glucosyl crocetin beta-1,6-glucosyltransferase-like		up	TRINITY_DN61519_c1_g1_i1.p1	2.5896911900559725	0.00802371	5.53559	1.37278	17.8745	2.35956e-05	XP_016560259.1UDP-glycosyltransferase 43
										up	TRINITY_DN3146_c1_g1_i1.p1	14.326374868093733	0.000891554	4.07745	3.8406	22.6531	1.94045e-06	XP_016570230.1protein HYPER-SENSITIVITY-RELATED 4-like		up	TRINITY_DN1084_c0_g2_i1.p1	2.18737	0.00802371	5.61148	1.1292	17.8758	2.35797e-05	KAF3662785.1Mitochondrial-processing peptidase subunit beta
										up	TRINITY_DN10239_c0_g1_i1.p2	60.74162318577597	0.000896618	2.75177	5.92461	22.6276	1.96637e-06	KAF3622132.160S ribosomal protein L19		up	TRINITY_DN1079_c0_g1_i11.p1	60.1404	0.00812384	2.72507	5.91026	17.8324	2.41238e-05	KAF3625709.1putative phospholipase A1-II 1-like
										up	TRINITY_DN4592_c0_g1_i1.p1	44.56955874245498	0.000896954	2.30076	5.47799	22.6124	1.982e-06	KAF3630203.1putative polyneuridine-aldehyde esterase-like		up	TRINITY_DN2621_c0_g3_i2.p1	2.2817348745626718	0.00812384	5.63186	1.19013	17.8296	2.416e-05	NP_001311720.1chorismate mutase 1, chloroplastic
										up	TRINITY_DN4744_c0_g1_i13.p1	2.459946151535428	0.000928186	7.79503	1.29863	22.5038	2.09728e-06	XP_016547077.2ATP synthase subunit beta, mitochondrial		up	TRINITY_DN9852_c0_g1_i1.p1	42.93686862611464	0.0083703	2.38424	5.42415	17.7587	2.50767e-05	NP_001311952.1floral homeotic protein PMADS 2
										up	TRINITY_DN1875_c2_g1_i4.p1	2.503861036015231	0.00102529	6.1085	1.32415	22.2847	2.35075e-06	XP_016581335.1dihydrolipoyllysine-residue succinyltransferase component of 2-oxoglutarate dehydrogenase complex 2, mitochondrial		up	TRINITY_DN16585_c0_g1_i12.p1	2.2662583289226688	0.0083703	5.66509	1.18031	17.7516	2.51711e-05	NP_001311495.1carotenoid 9,10(9',10')-cleavage dioxygenase 1-like
										up	TRINITY_DN10487_c0_g1_i6.p1	2.200227632760075	0.00112014	6.27558	1.13765	22.1009	2.58684e-06	KAF3624350.1V-type proton ATPase subunit H		up	TRINITY_DN3058_c0_g1_i2.p1	4.994453318890013	0.00845239	5.63406	2.32033	17.7225	2.55584e-05	KAF3684776.117.9 kDa class II heat shock protein
										up	TRINITY_DN205_c1_g1_i12.p1	58.35162034480607	0.00113372	2.91375	5.8667	22.064	2.63704e-06	YP_009049693.1ATP synthase F1 subunit 1		up	TRINITY_DN3801_c0_g2_i1.p1	5.765906691001528	0.00933737	3.22106	2.52755	17.5227	2.83896e-05	XP_016569203.2phospho-2-dehydro-3-deoxyheptonate aldolase 1, chloroplastic
										up	TRINITY_DN23483_c0_g1_i4.p1	18.045021818772884	0.00122247	2.9511	4.17353	21.9057	2.86379e-06	KAF3655138.160S ribosomal protein L4		up	TRINITY_DN3357_c0_g4_i1.p1	5.046244779062642	0.00937569	4.07534	2.33521	17.5046	2.86618e-05	XP_016545338.1galactan beta-1,4-galactosyltransferase GALS3
										up	TRINITY_DN2729_c1_g1_i36.p1	10.977402748301564	0.00125742	3.64264	3.45646	21.8381	2.96654e-06	XP_047263137.1alpha-mannosidase isoform X2		up	TRINITY_DN11830_c0_g1_i11.p1	4.562098982967353	0.00947552	5.5239	2.1897	17.4741	2.91245e-05	XP_016560702.1beta-galactosidase 3
										up	TRINITY_DN37040_c0_g2_i5.p1	4.393295531762951	0.00127907	3.93909	2.1353	21.7785	3.06014e-06	XP_016563241.1malate dehydrogenase, chloroplastic		up	TRINITY_DN1983_c0_g1_i38.p1	2.182173705490021	0.00963708	6.60724	1.12577	17.4317	2.97811e-05	XP_016556186.2ABC transporter C family member 14
										up	TRINITY_DN37040_c0_g2_i2.p1	4.393295531762951	0.00127907	3.93909	2.1353	21.7785	3.06014e-06	XP_016563241.1malate dehydrogenase, chloroplastic		up	TRINITY_DN19235_c0_g2_i2.p1	51.07642240938137	0.00969401	2.68315	5.67459	17.4002	3.02792e-05	XP_016554953.1GDSL esterase/lipase At1g29670
										up	TRINITY_DN5406_c0_g1_i1.p1	8.864965979892162	0.0013385	4.1965	3.14812	21.6781	3.22456e-06	KAF3620435.1putative basic 7S globulin-like		up	TRINITY_DN334_c0_g1_i10.p1	3.142453002212485	0.00969401	4.5501	1.65189	17.4026	3.0242e-05	XP_016581044.1probable glutathione S-transferase
										up	TRINITY_DN1909_c0_g2_i4.p1	2.266681813063144	0.00138403	6.13358	1.18058	21.6007	3.35723e-06	PHT73420.1Glyoxysomal fatty acid beta-oxidation multifunctional protein MFP-a		up	TRINITY_DN2550_c0_g1_i21.p1	59.06704802126922	0.00975963	7.43569	5.88428	17.3719	3.07337e-05	KAF3643330.1Endochitinase B
										up	TRINITY_DN1648_c0_g3_i1.p1	3.0098922558488828	0.00144529	5.16456	1.58971	21.5046	3.52983e-06	KAF3660958.1Fumarate hydratase, mitochondrial		up	TRINITY_DN6157_c0_g1_i1.p1	3.105838763378875	0.00975963	6.1094	1.63498	17.3673	3.08085e-05	NP_001311770.1mitogen-activated protein kinase kinase 9
										up	TRINITY_DN59458_c0_g2_i1.p1	8.920053425292494	0.00147653	3.35078	3.15705	21.4506	3.63066e-06	XP_016569230.1L-lactate dehydrogenase B		up	TRINITY_DN21125_c0_g1_i2.p1	2.535502577833376	0.010246	4.96916	1.34227	17.2649	3.25141e-05	XP_016551313.2tryptophan synthase beta chain 2
										up	TRINITY_DN22457_c0_g1_i1.p1	52.41426990905572	0.00169616	2.56647	5.71189	21.1589	4.22743e-06	XP_016541551.2acetyl-CoA-benzylalcohol acetyltransferase		up	TRINITY_DN19247_c0_g1_i17.p1	2.310724247350867	0.0102608	7.0952	1.20835	17.2522	3.27315e-05	XP_016567886.1bifunctional dTDP-4-dehydrorhamnose 3,5-epimerase/dTDP-4-dehydrorhamnose reductase
										up	TRINITY_DN6157_c0_g1_i1.p1	3.492848142840212	0.00169616	6.1094	1.8044	21.1463	4.25526e-06	NP_001311770.1mitogen-activated protein kinase kinase 9		up	TRINITY_DN1091_c0_g1_i6.p1	2.711628328562431	0.0104748	4.78835	1.43916	17.2031	3.35882e-05	PHT88744.1Caffeoylshikimate esterase
										up	TRINITY_DN5807_c0_g1_i1.p1	44.625749758234356	0.00170365	2.66413	5.4798	21.1126	4.33066e-06	NP_001311869.1branched-chain-amino-acid aminotransferase 2, chloroplastic-like		up	TRINITY_DN47211_c0_g1_i5.p1	2.288496714858572	0.0105347	6.18316	1.1944	17.1825	3.39552e-05	XP_016568783.1probable WRKY transcription factor 7
										up	TRINITY_DN21729_c0_g1_i2.p1	3.5459065538292918	0.00175968	6.98246	1.82615	21.0381	4.50234e-06	XP_016579950.1uncharacterized protein LOC107877757		up	TRINITY_DN10907_c0_g1_i4.p1	37.642850271969564	0.0106585	2.41222	5.2343	17.1505	3.45313e-05	-
										up	TRINITY_DN372_c3_g1_i1.p1	2.4585515648789404	0.0017744	7.86576	1.29781	21.0098	4.56947e-06	PHT84512.1hypothetical protein T459_12955, partial		up	TRINITY_DN8455_c0_g1_i14.p1	26.696841540207696	0.0107079	3.33781	4.7386	17.132	3.48692e-05	XP_016539271.1endo-1,4-beta-xylanase 5
										up	TRINITY_DN14093_c0_g1_i21.p5	8.987188614905802	0.00186985	4.45571	3.16787	20.8971	4.84636e-06	KAF3658057.1Multiple organellar RNA editing factor 8, chloroplastic/mitochondrial, partial		up	TRINITY_DN10270_c0_g2_i1.p1	2.2060394323202437	0.0108493	6.18944	1.14146	17.0975	3.55099e-05	XP_016578084.1fructokinase-2
										up	TRINITY_DN25795_c0_g2_i1.p1	41.83847730608578	0.00194735	2.51835	5.38676	20.7949	5.11192e-06	XP_016566529.140S ribosomal protein S15		up	TRINITY_DN1159_c0_g1_i4.p1	2.3461090922574432	0.0110742	8.08809	1.23027	17.0489	3.64302e-05	XP_016537675.1transcription factor bHLH130
										up	TRINITY_DN2306_c0_g1_i23.p1	4.188027700983271	0.00194735	7.20049	2.06627	20.8061	5.0822e-06	XP_016551314.1cytochrome P450 71AU50		up	TRINITY_DN852_c1_g1_i34.p1	68.54420327428464	0.0113553	2.63424	6.09896	16.9633	3.81094e-05	XP_016559629.1probable LRR receptor-like serine/threonine-protein kinase At1g07650 isoform X1
										up	TRINITY_DN61519_c1_g1_i1.p1	2.7785623750044697	0.00198553	5.53559	1.47434	20.7336	5.27812e-06	XP_016560259.1UDP-glycosyltransferase 43		up	TRINITY_DN3589_c0_g1_i8.p1	12.204804929845128	0.0113553	3.36998	3.60938	16.9695	3.79847e-05	KAF3614855.1Zeatin O-xylosyltransferase
										up	TRINITY_DN372_c3_g1_i3.p1	2.779187229790754	0.00204511	6.06149	1.47466	20.6604	5.48372e-06	PHT84512.1hypothetical protein T459_12955, partial		up	TRINITY_DN5126_c0_g1_i2.p1	7.093838583279517	0.0113553	3.22204	2.82657	16.9813	3.77505e-05	PHT75053.1Phosphoglycerate mutase-like protein AT74
										up	TRINITY_DN1317_c2_g1_i1.p1	2.677359676825862	0.00204511	4.92074	1.42081	20.6532	5.50447e-06	XP_016563721.1quinolinate synthase, chloroplastic		up	TRINITY_DN183_c0_g1_i40.p1	2.076570911418054	0.0113826	8.81969	1.0542	16.9494	3.83901e-05	KAF3623662.1Serine carboxypeptidase II-3
										up	TRINITY_DN41881_c0_g1_i9.p1	37.128637754838266	0.00210229	6.1095	5.21446	20.5886	5.69327e-06	KAF3668514.1Acidic endochitinase Q		up	TRINITY_DN3477_c0_g1_i10.p1	45.62418022459032	0.0116631	2.38703	5.51173	16.8938	3.95299e-05	KAF3665650.1hypothetical protein FXO38_09467
										up	TRINITY_DN93837_c0_g1_i20.p1	11.0228	0.00214119	3.19339	3.46242	20.5418	5.8342e-06	XP_016563431.2G patch domain-containing protein TGH isoform X1		up	TRINITY_DN338_c0_g1_i65.p1	2.7592679908182762	0.0117371	7.76474	1.46429	16.8725	3.9976e-05	XP_016568362.1endoplasmin homolog
										up	TRINITY_DN11498_c0_g1_i7.p1	3.42646	0.00230335	5.76885	1.77672	20.3674	6.39085e-06	KAF3622260.1Serpin-ZX		up	TRINITY_DN2165_c0_g1_i3.p1	47.708379704505674	0.011763	2.79394	5.57617	16.857	4.03049e-05	XP_016577909.1glucomannan 4-beta-mannosyltransferase 2
										up	TRINITY_DN3623_c0_g1_i65.p2	14.447447977270338	0.0023942	2.7281	3.85274	20.2706	6.72248e-06	KAF3628700.1putative phosphoglycerate mutase		up	TRINITY_DN4723_c0_g1_i8.p1	2.781382413106108	0.011763	4.06516	1.4758	16.8499	4.04547e-05	XP_016563193.2protein TIFY 6B isoform X2
										up	TRINITY_DN3623_c0_g1_i27.p2	14.447447977270338	0.0023942	2.7281	3.85274	20.2706	6.72248e-06	KAF3628700.1putative phosphoglycerate mutase		up	TRINITY_DN11017_c1_g1_i1.p1	3.275171870571302	0.0120718	5.93018	1.71157	16.778	4.20185e-05	XP_016561025.1probable WRKY transcription factor 7
										up	TRINITY_DN5027_c1_g1_i8.p1	5.034225547565659	0.00242656	4.84216	2.33177	20.2337	6.85366e-06	KAF3646461.1Aquaporin PIP2-1		up	TRINITY_DN16766_c0_g1_i48.p1	2.9759124607857106	0.0120718	4.30259	1.57333	16.7264	4.31771e-05	XP_016573531.2protein disulfide-isomerase
										up	TRINITY_DN40848_c0_g1_i1.p1	220.68493028430478	0.00246235	3.82794	7.78584	20.1801	7.04809e-06	XP_016560965.1peroxidase 51		up	TRINITY_DN16766_c0_g1_i18.p1	2.9759124607857106	0.0120718	4.30259	1.57333	16.7264	4.31771e-05	XP_016573531.2protein disulfide-isomerase
										up	TRINITY_DN2623_c0_g1_i151.p1	2.4911910606207535	0.00246235	4.99578	1.31684	20.1711	7.08157e-06	KAF3623707.1Ent-kaur-16-ene synthase, chloroplastic		up	TRINITY_DN16766_c0_g1_i60.p1	2.9759124607857106	0.0120718	4.30259	1.57333	16.7264	4.31771e-05	XP_016573531.2protein disulfide-isomerase
										up	TRINITY_DN13720_c0_g2_i6.p1	2.2279529460746135	0.00246235	6.9209	1.15572	20.1612	7.11839e-06	XP_016553277.16-phosphogluconate dehydrogenase, decarboxylating 2 isoform X2		up	TRINITY_DN16766_c0_g1_i25.p1	2.9759124607857106	0.0120718	4.30259	1.57333	16.7264	4.31771e-05	XP_016573531.2protein disulfide-isomerase
										up	TRINITY_DN2584_c0_g1_i4.p1	2.3159063230334445	0.00250869	7.37637	1.21158	20.1145	7.29403e-06	XP_016545919.2vacuolar-sorting receptor 1 isoform X2		up	TRINITY_DN16766_c0_g1_i29.p1	2.9759124607857106	0.0120718	4.30259	1.57333	16.7264	4.31771e-05	XP_016573531.2protein disulfide-isomerase
										up	TRINITY_DN306_c0_g1_i16.p1	9.148197842233719	0.00252248	3.3626	3.19349	20.0715	7.45985e-06	XP_016543318.2subtilisin-like protease SBT3		up	TRINITY_DN16766_c0_g1_i32.p1	2.9759124607857106	0.0120718	4.30259	1.57333	16.7264	4.31771e-05	XP_016573531.2protein disulfide-isomerase
										up	TRINITY_DN3462_c0_g1_i16.p1	3.7361780591728935	0.00252248	3.85958	1.90156	20.0755	7.44425e-06	XP_016573615.1chaperonin CPN60-2, mitochondrial		up	TRINITY_DN1442_c1_g1_i3.p1	2.6046399312497432	0.0120718	7.4647	1.38108	16.737	4.29361e-05	KAF3641635.1putative galactinol--sucrose galactosyltransferase 6
										up	TRINITY_DN49885_c0_g1_i3.p1	2.4412221965017316	0.00252248	5.83053	1.2876	20.0816	7.42088e-06	XP_016579643.2dihydrolipoyllysine-residue acetyltransferase component 3 of pyruvate dehydrogenase complex, mitochondrial		up	TRINITY_DN175806_c0_g1_i1.p1	63.55251827917792	0.0122128	2.95709	5.98988	16.6632	4.46397e-05	KAF3656618.1Senescence-specific cysteine protease SAG39
										up	TRINITY_DN3535_c0_g1_i30.p1	4.0729143491155275	0.00260502	9.12287	2.02606	19.98	7.82565e-06	KAF3649286.1Formate dehydrogenase, mitochondrial		up	TRINITY_DN7647_c0_g1_i2.p1	9.616099125400263	0.0122128	3.08152	3.26545	16.6727	4.44165e-05	XP_016578480.2protein SRG1
										up	TRINITY_DN1579_c0_g1_i22.p1	3.899291775584254	0.00260502	4.90955	1.96321	19.9689	7.87129e-06	XP_047253808.1LOW QUALITY PROTEIN: jacalin-related lectin 3-like		up	TRINITY_DN4087_c0_g1_i7.p1	2.1296007083072137	0.0122128	9.5764	1.09058	16.6819	4.42016e-05	KAF3682423.1S-adenosylmethionine decarboxylase proenzyme
										up	TRINITY_DN4351_c0_g1_i11.p1	2.416987020743834	0.00260502	5.83513	1.27321	19.9675	7.87709e-06	XP_016548200.2glutathione S-transferase U17		up	TRINITY_DN12936_c0_g1_i5.p1	18.651232633775663	0.0123307	3.14752	4.2212	16.6363	4.52753e-05	XP_016572608.2classical arabinogalactan protein 9
										up	TRINITY_DN2261_c0_g1_i3.p1	3.093909193102542	0.00262002	5.11567	1.62943	19.946	7.96597e-06	XP_016544966.2bifunctional epoxide hydrolase 2		up	TRINITY_DN4880_c0_g1_i5.p1	3.2519834959353844	0.0125229	7.31359	1.70132	16.5984	4.61891e-05	XP_016575736.1heat shock protein 83
										up	TRINITY_DN102750_c0_g1_i8.p1	2.8078169868456007	0.00272282	4.61569	1.48945	19.862	8.32376e-06	XP_016575752.2phosphoinositide phospholipase C 4		up	TRINITY_DN203_c0_g1_i6.p1	2.0837590100691203	0.012873	7.10195	1.05919	16.5376	4.76945e-05	XP_016577393.2protein transport protein Sec24-like CEF
										up	TRINITY_DN41010_c0_g1_i5.p1	47.03290252235098	0.00274934	2.41229	5.5556	19.8331	8.45053e-06	XP_016572828.140S ribosomal protein S3-3		up	TRINITY_DN558_c0_g1_i2.p1	32.52275610931944	0.01289	1.89287	5.02338	16.5266	4.79715e-05	ACN60400.1chalcone synthase, partial
										up	TRINITY_DN27579_c0_g1_i3.p1	15.834239315356342	0.00279489	4.66713	3.98498	19.771	8.72981e-06	KAF3667760.1Lignin-forming anionic peroxidase		up	TRINITY_DN5107_c0_g1_i3.p1	2.980540857322436	0.0131384	4.25009	1.57557	16.482	4.91143e-05	PHT63669.1Pentatricopeptide repeat-containing protein
										up	TRINITY_DN12432_c0_g1_i108.p1	3.2825863439120244	0.00285621	4.25967	1.71483	19.7194	8.96881e-06	XP_016554916.2beta-glucosidase 11 isoform X2		up	TRINITY_DN7304_c0_g1_i14.p1	13.981980101999735	0.0131667	3.41398	3.8055	16.4695	4.94389e-05	KAF3624933.1putative mediator of RNA polymerase II transcription subunit 37c
										up	TRINITY_DN702_c0_g2_i1.p1	2.3989643948781616	0.00288488	6.22987	1.26241	19.6802	9.1547e-06	XP_016575220.13-phosphoshikimate 1-carboxyvinyltransferase 1, chloroplastic		up	TRINITY_DN4237_c0_g1_i3.p1	63.818092289264214	0.0131805	2.70818	5.99589	16.4592	4.97096e-05	XP_016540193.136.4 kDa proline-rich protein
										up	TRINITY_DN2985_c1_g1_i4.p1	37.435139327412124	0.0030028	3.62629	5.22632	19.5936	9.57878e-06	KAF3671079.1putative acyl-coenzyme A oxidase 3, peroxisomal-like isoform X2		up	TRINITY_DN1253_c0_g1_i3.p1	3.131477392001808	0.0133127	6.1351	1.64684	16.4319	5.04292e-05	XP_016562377.2protein MANNAN SYNTHESIS-RELATED 1
										up	TRINITY_DN1802_c0_g1_i2.p1	47.563982579080516	0.0031073	2.70726	5.5718	19.4903	1.01111e-05	KAF3683335.1hypothetical protein FXO38_00809		up	TRINITY_DN32594_c0_g1_i3.p1	32.51631773881018	0.0137471	2.0421	5.02309	16.3627	5.23032e-05	XP_016574706.2protein INCREASED RESISTANCE TO MYZUS PERSICAE 1
										up	TRINITY_DN8373_c0_g1_i1.p1	2.5859745670366516	0.0031073	5.3431	1.37071	19.4889	1.01186e-05	XP_016555194.2allene oxide cyclase, chloroplastic		up	TRINITY_DN265_c0_g1_i22.p1	2.269702709962405	0.0138162	7.09897	1.1825	16.345	5.27959e-05	XP_016572561.1glutamine synthetase
										up	TRINITY_DN492_c0_g1_i2.p1	25.609699673904466	0.00312325	3.37534	4.67862	19.4694	1.02225e-05	XP_016538683.2translationally-controlled tumor protein homolog		up	TRINITY_DN79480_c0_g1_i2.p1	63.54616274035111	0.0142348	2.73141	5.98973	16.2558	5.53413e-05	XP_047267152.1serpin-ZX-like
										up	TRINITY_DN429_c1_g1_i10.p1	360.46663596633323	0.00328682	4.22135	8.49372	19.3526	1.08671e-05	XP_016551910.1delta(12)-fatty-acid desaturase FAD2		up	TRINITY_DN20014_c0_g1_i17.p1	6.847085926812492	0.0142348	2.64201	2.77549	16.26	5.52178e-05	XP_016544488.2LOW QUALITY PROTEIN: secoisolariciresinol dehydrogenase-like
										up	TRINITY_DN65308_c0_g1_i1.p1	9.971920768057327	0.00344828	5.31075	3.31787	19.2515	1.14582e-05	XP_016582213.1pathogenesis-related protein P2		up	TRINITY_DN14318_c0_g2_i1.p1	2.472705064304906	0.0142348	6.40298	1.30609	16.2595	5.52332e-05	KAF3677821.1Heat shock 70 kDa protein 17
										up	TRINITY_DN6094_c0_g1_i7.p1	939.2943454814474	0.00347715	5.52012	9.87543	19.2071	1.17274e-05	NP_001311881.1probable carboxylesterase 120		up	TRINITY_DN6669_c0_g1_i2.p1	2.1376858355935813	0.0142348	6.2417	1.09605	16.2769	5.47265e-05	XP_016556881.2PLAT domain-containing protein 3
										up	TRINITY_DN1474_c0_g1_i13.p1	47.221304482453625	0.00347715	2.43929	5.56137	19.2095	1.17129e-05	XP_016548235.160S ribosomal protein L10a-1		up	TRINITY_DN5628_c0_g1_i73.p1	5.552822278851987	0.0143852	3.87217	2.47322	16.2278	5.61651e-05	XP_016573203.1ABC transporter G family member 1
										up	TRINITY_DN19247_c0_g1_i9.p1	5.979018927052361	0.00347715	3.9	2.57991	19.2186	1.16574e-05	XP_016567886.1bifunctional dTDP-4-dehydrorhamnose 3,5-epimerase/dTDP-4-dehydrorhamnose reductase		up	TRINITY_DN36872_c0_g1_i3.p1	2.2997844277193114	0.0149137	4.80337	1.2015	16.1514	5.84764e-05	XP_047254875.1non-specific lipid transfer protein GPI-anchored 1
										up	TRINITY_DN197_c0_g1_i2.p1	68.83132045245186	0.00355832	3.22891	6.10499	19.1444	1.21194e-05	KAF3625086.1putative polygalacturonase-like		up	TRINITY_DN22457_c0_g1_i1.p1	37.622659506185045	0.0150678	2.56647	5.23353	16.0765	6.08339e-05	XP_016541551.2acetyl-CoA-benzylalcohol acetyltransferase
										up	TRINITY_DN20303_c0_g1_i1.p1	9.124255312530783	0.00363043	4.02161	3.18971	19.0968	1.24253e-05	KAF3671618.1Protein NRT1/ PTR FAMILY 2.13		up	TRINITY_DN5942_c0_g1_i1.p1	34.255739852399756	0.0150678	3.41635	5.09827	16.1031	5.99861e-05	NP_001311695.1light-induced protein, chloroplastic
										up	TRINITY_DN11978_c0_g1_i6.p1	113.91729692278282	0.00365499	3.01556	6.83184	19.0747	1.25701e-05	XP_047260333.1tropinone reductase homolog At5g06060-like		up	TRINITY_DN69648_c0_g1_i2.p1	8.583590564682508	0.0150678	3.11566	3.10158	16.0742	6.09096e-05	XP_016547996.2ABC transporter G family member 7 isoform X2
										up	TRINITY_DN23875_c2_g1_i2.p1	5.553565162095939	0.00370796	4.1415	2.47341	19.0322	1.28529e-05	PHT93558.1Chitinase 1		up	TRINITY_DN37061_c0_g1_i9.p1	8.56586	0.0150678	3.52954	3.0986	16.0754	6.08694e-05	XP_016579966.1blue copper protein
										up	TRINITY_DN33920_c0_g1_i25.p1	2.5526656682717093	0.00370796	7.02511	1.352	19.0279	1.28822e-05	KAF3622884.1Stromal cell-derived factor 2-like protein		up	TRINITY_DN6236_c0_g1_i43.p1	3.550166817461602	0.0150678	4.16047	1.82789	16.061	6.13337e-05	XP_016551416.1sulfate transporter 1.2
										up	TRINITY_DN13015_c0_g2_i6.p1	2.295417058191605	0.00370796	5.61008	1.19876	19.0107	1.29987e-05	XP_016576676.1dTDP-3,4-didehydro-2,6-dideoxy-alpha-D-glucose 3-reductase		up	TRINITY_DN6236_c0_g1_i1.p1	3.550166817461602	0.0150678	4.16047	1.82789	16.061	6.13337e-05	XP_016551416.1sulfate transporter 1.2
										up	TRINITY_DN1333_c0_g1_i5.p1	2.266454603548274	0.00375334	7.49621	1.18044	18.9785	1.32202e-05	XP_016537972.1sulfite exporter TauE/SafE family protein 3		up	TRINITY_DN47728_c2_g1_i1.p1	2.4956068576362007	0.0150678	6.5446	1.31939	16.0803	6.07117e-05	XP_016559844.1VQ motif-containing protein 4
										up	TRINITY_DN23677_c0_g2_i1.p1	8.206071136646722	0.00381412	3.4856	3.03669	18.9388	1.34976e-05	XP_016561092.1heat shock factor protein HSF24		up	TRINITY_DN372_c3_g1_i3.p1	2.4712798510664964	0.0150678	6.06149	1.30526	16.1238	5.93333e-05	PHT84512.1hypothetical protein T459_12955, partial
										up	TRINITY_DN2029_c1_g1_i1.p1	199.03435328057705	0.003859	3.98688	7.63687	18.9022	1.37594e-05	XP_016573918.1dolichyl-diphosphooligosaccharide--protein glycosyltransferase subunit 1B		up	TRINITY_DN16850_c0_g1_i10.p1	2.455051913697978	0.0150678	5.4547	1.29575	16.1062	5.98888e-05	XP_047268006.1pyruvate kinase, cytosolic isozyme isoform X1
										up	TRINITY_DN6590_c0_g1_i3.p1	14.446145574851272	0.003859	2.4912	3.85261	18.8987	1.37846e-05	PHT75076.1EG45-like domain containing protein		up	TRINITY_DN49885_c0_g1_i3.p1	2.225656251500005	0.0155235	5.83053	1.15423	15.9969	6.34465e-05	XP_016579643.2dihydrolipoyllysine-residue acetyltransferase component 3 of pyruvate dehydrogenase complex, mitochondrial
										up	TRINITY_DN429_c1_g1_i26.p1	136.451	0.00403232	7.08352	7.09223	18.7972	1.45378e-05	XP_016551928.1delta(12)-acyl-lipid-desaturase		up	TRINITY_DN429_c1_g1_i26.p1	81.00143499531994	0.0156865	7.08352	6.33988	15.9694	6.43735e-05	XP_016551928.1delta(12)-acyl-lipid-desaturase
										up	TRINITY_DN1656_c1_g1_i22.p1	2.500406609053935	0.00408897	6.42378	1.32216	18.7619	1.48099e-05	XP_016566414.1monodehydroascorbate reductase, chloroplastic/mitochondrial		up	TRINITY_DN2985_c1_g1_i4.p1	26.74116486643844	0.0159348	3.62629	4.74099	15.9278	6.58048e-05	KAF3671079.1putative acyl-coenzyme A oxidase 3, peroxisomal-like isoform X2
										up	TRINITY_DN183_c0_g1_i40.p1	2.1509705617061345	0.00441125	8.81969	1.10499	18.5912	1.61971e-05	KAF3623662.1Serine carboxypeptidase II-3		up	TRINITY_DN14561_c0_g3_i1.p1	2.8728432689594037	0.0159348	3.95372	1.52248	15.9244	6.59219e-05	KAF3633423.1putative beta-D-xylosidase 6
										up	TRINITY_DN17874_c0_g1_i1.p1	2.772110418369806	0.00463746	8.39395	1.47098	18.4872	1.71047e-05	KAF3648070.1putative auxin-induced protein 15A-like		up	TRINITY_DN6358_c0_g1_i2.p1	32.577675752173676	0.0159413	2.1467	5.02581	15.9161	6.62135e-05	XP_016541570.1(R,S)-reticuline 7-O-methyltransferase
										up	TRINITY_DN4254_c0_g1_i91.p1	57.74035375502174	0.0048702	3.65595	5.85151	18.3796	1.80989e-05	KAF3620599.1putative F-actin-capping protein subunit alpha-like		up	TRINITY_DN870_c0_g1_i4.p1	4.092151983562843	0.0161362	4.73386	2.03286	15.8855	6.72913e-05	XP_016573467.2alkaline/neutral invertase A, mitochondrial
										up	TRINITY_DN31928_c0_g1_i2.p1	36.400147885134835	0.0048702	2.11222	5.18587	18.3732	1.81595e-05	XP_016570629.2expansin-like B1		up	TRINITY_DN2584_c0_g1_i4.p1	2.1084739945715465	0.0161584	7.37637	1.0762	15.8754	6.76521e-05	XP_016545919.2vacuolar-sorting receptor 1 isoform X2
										up	TRINITY_DN1361_c0_g1_i2.p1	2.0847221526756194	0.0048702	6.62076	1.05986	18.3683	1.82059e-05	KAF3638112.1putative mitochondrial-processing peptidase subunit alpha-1		up	TRINITY_DN5583_c1_g1_i10.p1	4.110676861116362	0.0161706	4.55136	2.03938	15.8665	6.79718e-05	XP_016560313.1galactan beta-1,4-galactosyltransferase GALS3
										up	TRINITY_DN463_c0_g1_i10.p1	6.34875	0.00496176	3.51507	2.66647	18.3244	1.86306e-05	XP_016577856.1ruBisCO large subunit-binding protein subunit alpha		up	TRINITY_DN9819_c0_g1_i11.p1	11.787905032445606	0.0162193	2.10805	3.55924	15.8238	6.95232e-05	XP_016564428.1probable protein phosphatase 2C 76
										up	TRINITY_DN1676_c0_g2_i1.p1	10.46221766900692	0.0049909	2.95554	3.38712	18.3048	1.88229e-05	KAF3675226.140S ribosomal protein SA		up	TRINITY_DN8815_c0_g1_i3.p1	11.787886794491811	0.0162193	2.30222	3.55923	15.8238	6.95241e-05	XP_047256560.1probable rhamnogalacturonate lyase B
										up	TRINITY_DN205915_c0_g1_i1.p1	61.28261045077615	0.00501345	2.66099	5.93741	18.2521	1.93517e-05	XP_016573358.1tryptamine 5-hydroxylase		up	TRINITY_DN92125_c0_g1_i3.p1	7.61097	0.0162193	3.46302	2.92808	15.8383	6.89926e-05	XP_016540396.1phospholipase A1 PLIP2, chloroplastic
										up	TRINITY_DN9170_c0_g3_i1.p1	50.01422010545897	0.00501345	3.58105	5.64427	18.2646	1.92248e-05	XP_016575009.1zeatin O-glucosyltransferase		up	TRINITY_DN18745_c0_g1_i1.p1	6.316614746880912	0.0162193	4.45832	2.65915	15.8481	6.86351e-05	PHT71855.1Phenylalanine ammonia-lyase
										up	TRINITY_DN14329_c0_g1_i1.p1	6.428434370786791	0.00501345	3.07608	2.68447	18.2596	1.92749e-05	NP_001311687.1probable WRKY transcription factor 65		up	TRINITY_DN395_c2_g1_i5.p1	8.05821	0.0162278	3.01013	3.01046	15.8154	6.983e-05	XP_016568983.1phosphoenolpyruvate carboxykinase (ATP) 1
										up	TRINITY_DN525_c0_g1_i12.p1	2.61896	0.00501345	5.0187	1.38899	18.2483	1.93903e-05	KAF3637700.12-oxoglutarate dehydrogenase, mitochondrial		up	TRINITY_DN2346_c0_g1_i1.p1	3.7167566080299794	0.0165851	4.09477	1.89404	15.767	7.16429e-05	XP_016562933.1F-box protein At5g07610
										up	TRINITY_DN3589_c0_g1_i8.p1	13.199632721220881	0.00502427	3.36998	3.72243	18.2343	1.95331e-05	KAF3614855.1Zeatin O-xylosyltransferase		up	TRINITY_DN7143_c0_g3_i1.p1	12.400391710302118	0.0165908	3.32952	3.63231	15.759	7.19434e-05	XP_016544958.2heat shock cognate protein 80 isoform X1
										up	TRINITY_DN19235_c0_g2_i2.p1	54.62719436566378	0.00504424	2.68315	5.77155	18.2186	1.96946e-05	XP_016554953.1GDSL esterase/lipase At1g29670		up	TRINITY_DN69129_c0_g1_i3.p1	32.45527589601349	0.0168821	2.35565	5.02038	15.7117	7.37675e-05	XP_016581378.140S ribosomal protein S8
										up	TRINITY_DN644_c0_g1_i54.p1	2.914516174130723	0.00514389	4.52551	1.54326	18.1652	2.02546e-05	XP_016562487.23-oxoacyl-[acyl-carrier-protein] synthase II, chloroplastic		up	TRINITY_DN1333_c0_g1_i5.p1	2.1041267635093024	0.0169021	7.49621	1.07322	15.7023	7.41358e-05	XP_016537972.1sulfite exporter TauE/SafE family protein 3
										up	TRINITY_DN823_c0_g1_i6.p1	5.3906533210608405	0.00515751	3.91012	2.43046	18.1522	2.03939e-05	XP_016538103.1uncharacterized protein LOC107839214		up	TRINITY_DN2273_c0_g1_i1.p1	13.819459382354609	0.0170014	2.64072	3.78863	15.6574	7.5917e-05	XP_016571450.2protein disulfide isomerase-like 1-4
										up	TRINITY_DN8420_c0_g1_i5.p1	8.879103585841817	0.00533925	4.09524	3.15041	18.0782	2.12012e-05	XP_016543696.2zinc transporter 4, chloroplastic		up	TRINITY_DN1683_c0_g5_i2.p1	5.773533091091068	0.0170014	4.64339	2.52945	15.6713	7.53573e-05	XP_016572491.1zeatin O-glucosyltransferase
										up	TRINITY_DN9476_c0_g2_i1.p1	2.147803852536863	0.00536595	6.25977	1.10286	18.0608	2.13964e-05	XP_016541645.1malate dehydrogenase, mitochondrial		up	TRINITY_DN1760_c0_g1_i31.p1	2.9915575617875456	0.0170014	5.80363	1.5809	15.6664	7.5555e-05	XP_047262377.1protein COBRA
										up	TRINITY_DN33463_c0_g1_i3.p1	2.083978760836145	0.00542468	7.02605	1.05934	18.0321	2.17207e-05	XP_016542621.1diaminopimelate epimerase, chloroplastic		up	TRINITY_DN338_c0_g1_i51.p1	2.6643615666635063	0.0170014	6.16443	1.41379	15.6557	7.59838e-05	XP_016568362.1endoplasmin homolog
										up	TRINITY_DN4215_c0_g1_i1.p1	4.215005939793495	0.00542606	3.71574	2.07553	18.0238	2.18164e-05	XP_016577555.1probable 3-beta-hydroxysteroid-Delta(8),Delta(7)-isomerase		up	TRINITY_DN338_c0_g1_i27.p1	2.6643615666635063	0.0170014	6.16443	1.41379	15.6557	7.59838e-05	XP_016568362.1endoplasmin homolog
										up	TRINITY_DN1427_c0_g1_i16.p1	2.191706708083583	0.00543031	5.23901	1.13205	18.0066	2.20139e-05	XP_016553357.1ATP synthase subunit beta, mitochondrial		up	TRINITY_DN32483_c0_g2_i9.p1	110.61961364484229	0.017237	3.30342	6.78946	15.6226	7.73228e-05	KAF3682200.1subtilase family protein
										up	TRINITY_DN1427_c0_g1_i22.p1	2.191706708083583	0.00543031	5.23901	1.13205	18.0066	2.20139e-05	XP_016553357.1ATP synthase subunit beta, mitochondrial		up	TRINITY_DN4637_c1_g1_i9.p1	3.143649895410489	0.0173207	5.32339	1.65244	15.6065	7.7986e-05	XP_016548225.1homeobox-leucine zipper protein HAT5
										up	TRINITY_DN40104_c0_g1_i17.p1	2.08298	0.00569262	7.11059	1.05865	17.909	2.31719e-05	XP_016564893.1granule-bound starch synthase 1, chloroplastic/amyloplastic isoform X1		up	TRINITY_DN5509_c0_g2_i7.p1	7.197200939043474	0.0174495	3.31644	2.84744	15.5855	7.88562e-05	XP_016561799.1glycerophosphodiester phosphodiesterase GDPD1, chloroplastic
										up	TRINITY_DN207455_c0_g1_i1.p1	38.995613461907816	0.00578995	2.29772	5.28524	17.869	2.36643e-05	KAF3635762.1hypothetical protein FXO37_25807		up	TRINITY_DN9476_c0_g2_i1.p1	2.035422027322658	0.0174664	6.25977	1.02533	15.5768	7.92225e-05	XP_016541645.1malate dehydrogenase, mitochondrial
										up	TRINITY_DN2623_c0_g1_i6.p1	2.534258332818774	0.00600979	4.60721	1.34156	17.7904	2.46626e-05	KAF3623707.1Ent-kaur-16-ene synthase, chloroplastic		up	TRINITY_DN5632_c0_g1_i35.p1	2.345884861146499	0.0177592	6.97185	1.23013	15.5384	8.08458e-05	XP_016559901.1epoxide hydrolase A
										up	TRINITY_DN3260_c4_g1_i7.p1	34.52996635983026	0.00601602	5.97122	5.10978	17.7807	2.47881e-05	XP_016551506.1probable aminotransferase TAT2		up	TRINITY_DN12766_c0_g1_i3.p1	32.41971346974743	0.0179902	2.68359	5.0188	15.5071	8.21962e-05	XP_016573514.1probable aquaporin PIP1-2
										up	TRINITY_DN2759_c0_g1_i16.p1	3.068874734510351	0.0065131	4.80234	1.61771	17.6221	2.69445e-05	KAF3680614.1putative galacturonosyltransferase-like 4-like		up	TRINITY_DN37401_c0_g1_i1.p1	74.95234345599346	0.018229	4.44119	6.2279	15.4685	8.38931e-05	-
										up	TRINITY_DN73765_c2_g1_i2.p1	4.314829468840662	0.00651613	4.87567	2.1093	17.6136	2.70653e-05	XP_016573161.2ethylene-response factor C3		up	TRINITY_DN46588_c1_g2_i1.p1	4.135751898340362	0.018229	4.69795	2.04815	15.4718	8.37443e-05	XP_016569445.1cellulose synthase A catalytic subunit 2 [UDP-forming]
										up	TRINITY_DN61014_c0_g1_i2.p1	27.94004198673425	0.00674117	4.39665	4.80426	17.5188	2.8448e-05	XP_016545443.1COBRA-like protein 4 isoform X2		up	TRINITY_DN10239_c0_g1_i1.p2	37.54480095438695	0.0182412	2.75177	5.23054	15.4604	8.4252e-05	KAF3622132.160S ribosomal protein L19
										up	TRINITY_DN1832_c0_g2_i1.p1	2.2963475336338326	0.00680211	5.16034	1.19934	17.4942	2.88182e-05	XP_016540285.1zeatin O-glucosyltransferase		up	TRINITY_DN17547_c0_g1_i1.p1	13.74503642738629	0.0187383	3.96712	3.78084	15.3828	8.77817e-05	KAF3652353.1putative EG45-like domain containing protein-like
										up	TRINITY_DN69129_c0_g1_i3.p1	36.356345344698056	0.00708934	2.35565	5.18414	17.4008	3.02706e-05	XP_016581378.140S ribosomal protein S8		up	TRINITY_DN2441_c0_g2_i2.p1	11.778868303262614	0.0187383	2.75246	3.55813	15.3938	8.72764e-05	XP_016577573.260S ribosomal protein L5
										up	TRINITY_DN0_c0_g3_i1.p1	2.337312696469547	0.0073607	5.90038	1.22485	17.3146	3.16739e-05	XP_016553268.1glyceraldehyde-3-phosphate dehydrogenase, cytosolic		up	TRINITY_DN4744_c0_g1_i13.p1	2.103240475723303	0.0187383	7.79503	1.07261	15.3826	8.77933e-05	XP_016547077.2ATP synthase subunit beta, mitochondrial
										up	TRINITY_DN159242_c0_g1_i1.p1	6.373912389717448	0.00738964	3.71026	2.67218	17.2938	3.20237e-05	XP_047261167.1inorganic pyrophosphatase 1		up	TRINITY_DN9595_c0_g1_i1.p1	115.24948252103553	0.0188307	3.38844	6.84862	15.3599	8.8852e-05	XP_016576023.1cytochrome P450 97B2, chloroplastic
										up	TRINITY_DN175806_c0_g1_i1.p1	67.86747761804817	0.00743385	2.95709	6.08465	17.2514	3.27459e-05	KAF3656618.1Senescence-specific cysteine protease SAG39		up	TRINITY_DN11164_c0_g1_i1.p1	13.810993385016587	0.0188429	3.21957	3.78775	15.3521	8.92225e-05	KAF3650038.1Tonoplast dicarboxylate transporter
										up	TRINITY_DN2609_c0_g1_i13.p1	47.81959271167134	0.00743385	2.83557	5.57953	17.2452	3.28532e-05	-		up	TRINITY_DN9580_c0_g1_i2.p1	48.879121171356104	0.018849	2.17854	5.61115	15.337	8.99379e-05	XP_016577170.1expansin-A2
										up	TRINITY_DN8150_c0_g2_i4.p1	2.7642619646479707	0.00743385	7.86421	1.46689	17.2567	3.26536e-05	XP_016563917.1serine protease inhibitor 5-like		up	TRINITY_DN7801_c0_g2_i6.p1	7.942821848256639	0.018849	2.79736	2.98965	15.3247	9.05247e-05	KAF3665650.1hypothetical protein FXO38_09467
										up	TRINITY_DN8150_c0_g2_i6.p1	2.7642619646479707	0.00743385	7.86421	1.46689	17.2567	3.26536e-05	XP_016563917.1serine protease inhibitor 5-like		up	TRINITY_DN8696_c0_g1_i3.p1	2.0812790966674783	0.018849	5.24328	1.05747	15.3121	9.11305e-05	XP_016555068.1NADH--cytochrome b5 reductase 1
										up	TRINITY_DN7143_c0_g3_i1.p1	13.67497102508011	0.00747797	3.32952	3.77347	17.2197	3.32967e-05	XP_016544958.2heat shock cognate protein 80 isoform X1		up	TRINITY_DN8696_c0_g1_i7.p1	2.0812790966674783	0.018849	5.24328	1.05747	15.3121	9.11305e-05	XP_016555068.1NADH--cytochrome b5 reductase 1
										up	TRINITY_DN2494_c4_g1_i2.p1	2.0204120829797714	0.00747797	7.19928	1.01465	17.2261	3.31838e-05	KAF3630641.1Protein trichome birefringence-like 40		up	TRINITY_DN222045_c0_g1_i1.p1	45.70068449609188	0.0188769	2.68915	5.51414	15.3028	9.15792e-05	XP_016582260.2uncharacterized protein LOC107879834
										up	TRINITY_DN5300_c1_g1_i1.p1	2.1704793576369434	0.00748227	5.22453	1.11801	17.2115	3.34402e-05	XP_016567633.2acetylornithine aminotransferase, mitochondrial		up	TRINITY_DN2280_c1_g1_i9.p1	4.316054474607493	0.0189088	4.33707	2.10971	15.2932	9.20479e-05	PHT95578.1hypothetical protein T459_03460
										up	TRINITY_DN7965_c0_g1_i6.p1	16.434342169504266	0.00766733	2.75059	4.03864	17.1581	3.43947e-05	XP_016559459.140S ribosomal protein S4		up	TRINITY_DN56657_c0_g2_i1.p1	58.41154439971318	0.0191087	2.61695	5.86818	15.2669	9.33387e-05	XP_016550847.1fructose-1,6-bisphosphatase, cytosolic isoform X1
										up	TRINITY_DN3339_c0_g1_i1.p1	3.8750710365575873	0.00779365	3.55403	1.95422	17.113	3.52203e-05	XP_047267329.1uncharacterized protein LOC107866899 isoform X4		up	TRINITY_DN6285_c0_g1_i4.p1	48.23730316407544	0.0191537	2.32849	5.59208	15.2442	9.44688e-05	XP_047253131.1furcatin hydrolase-like
										up	TRINITY_DN1905_c0_g1_i16.p1	2.053721845190554	0.00779365	6.24172	1.03824	17.1172	3.51426e-05	KAF3681953.114-3-3 protein 6		up	TRINITY_DN7716_c0_g1_i1.p1	10.437130999380047	0.0191537	3.16556	3.38365	15.2433	9.45129e-05	PHT87070.121 kDa protein
										up	TRINITY_DN348_c0_g2_i15.p1	3.492084223314675	0.00804364	10.0215	1.80409	17.0461	3.64837e-05	KAF3628745.1Proteinase inhibitor type-2		up	TRINITY_DN13153_c0_g1_i2.p1	3.849188976552033	0.0191537	6.47067	1.94455	15.2478	9.42867e-05	XP_016555529.2endochitinase EP3
										up	TRINITY_DN7304_c0_g1_i14.p1	14.568783552102417	0.00813987	3.41398	3.86481	17.0166	3.70554e-05	KAF3624933.1putative mediator of RNA polymerase II transcription subunit 37c		up	TRINITY_DN10228_c0_g1_i1.p1	2.698197779617397	0.0191694	5.59597	1.432	15.229	9.52275e-05	XP_016558433.2phosphoserine aminotransferase 2, chloroplastic
										up	TRINITY_DN137102_c0_g1_i3.p1	2.8764626964465347	0.00815581	4.43178	1.5243	17.0033	3.73156e-05	XP_016564052.1translocon-associated protein subunit beta isoform X1		up	TRINITY_DN152_c3_g1_i1.p1	2.8553940858004476	0.0192342	4.65888	1.51369	15.2164	9.58689e-05	XP_016554373.1BTB/POZ domain-containing protein At3g19850 isoform X1
										up	TRINITY_DN3150_c1_g1_i1.p1	33.67807524638591	0.00847238	2.20837	5.07374	16.8994	3.94136e-05	-		up	TRINITY_DN56311_c0_g2_i1.p1	55.80041391178422	0.019339	2.68625	5.8022	15.1936	9.70342e-05	KAF3642787.1Ornithine aminotransferase, mitochondrial
										up	TRINITY_DN5509_c0_g2_i10.p1	4.757311159420886	0.00867582	5.67237	2.25015	16.8476	4.05042e-05	XP_016561799.1glycerophosphodiester phosphodiesterase GDPD1, chloroplastic		up	TRINITY_DN31131_c0_g1_i1.p1	5.312153557913624	0.019339	9.03901	2.4093	15.1967	9.68737e-05	KAF3630381.1putative E3 ubiquitin-protein ligase-like isoform X1
										up	TRINITY_DN1983_c0_g1_i52.p1	2.0192747661600245	0.00870143	6.24701	1.01384	16.8353	4.07683e-05	KAF3628984.1ABC transporter C family member 4		up	TRINITY_DN8_c0_g1_i1.p1	29.895861658377417	0.0194724	2.14592	4.90187	15.1496	9.93197e-05	AAF23460.1non-specific lipid transfer protein precursor
										up	TRINITY_DN55975_c0_g1_i4.p1	2.7201423695102918	0.00870201	5.91224	1.44368	16.8284	4.09156e-05	XP_016575179.1NAC domain-containing protein 2		up	TRINITY_DN4855_c0_g1_i16.p1	29.895800674121617	0.0194724	2.00647	4.90187	15.1496	9.93209e-05	PHT95488.1BEL1-like homeodomain protein 10
										up	TRINITY_DN143_c0_g3_i1.p1	34.56470624666197	0.00872821	3.58356	5.11123	16.816	4.11838e-05	NP_001311926.1peroxidase P7 precursor		up	TRINITY_DN8288_c0_g2_i1.p1	29.895800674121617	0.0194724	2.0773	4.90187	15.1496	9.93209e-05	XP_016543416.1threonine dehydratase 1 biosynthetic, chloroplastic
										up	TRINITY_DN2532_c0_g2_i2.p1	9.059117818127808	0.0087345	3.51166	3.17937	16.808	4.13586e-05	XP_016545836.2protein RETICULATA-RELATED 3, chloroplastic		up	TRINITY_DN455_c0_g1_i3.p1	3.1961074851223703	0.0194724	5.3512	1.67632	15.1517	9.9211e-05	XP_016573438.1chalcone isomerase-like protein 2 isoform X1
										up	TRINITY_DN20303_c0_g1_i3.p1	15.428791919831248	0.00920541	3.33381	3.94755	16.7008	4.37615e-05	KAF3671618.1Protein NRT1/ PTR FAMILY 2.13		up	TRINITY_DN352_c1_g1_i7.p1	3.2379076976935965	0.0198311	5.29415	1.69506	15.1028	0.00010181	XP_016578426.24-coumarate--CoA ligase 2
										up	TRINITY_DN8551_c1_g1_i10.p1	15.837252021795763	0.00927317	3.41662	3.98525	16.6746	4.43715e-05	XP_016582119.160S ribosomal protein L7a-1		up	TRINITY_DN61014_c0_g1_i1.p1	13.851183903031572	0.0204886	3.60874	3.79194	15.0275	0.000105955	XP_016545442.1COBRA-like protein 4 isoform X1
										up	TRINITY_DN240243_c0_g1_i1.p1	47.84860889527457	0.00929453	2.83714	5.58041	16.6579	4.47635e-05	XP_016568711.2serpin-ZX		up	TRINITY_DN5461_c1_g1_i1.p1	3.44463	0.0204886	4.8948	1.78435	15.025	0.000106096	XP_016543381.1S-adenosylmethionine synthase 3
										up	TRINITY_DN9266_c0_g1_i1.p1	2.1026640960156704	0.00955189	5.81849	1.07222	16.5858	4.64986e-05	KAF3643961.1NADH dehydrogenase [ubiquinone] flavoprotein 1, mitochondrial, partial		up	TRINITY_DN5085_c0_g1_i5.p1	29.901551438757846	0.0205621	2.07809	4.90215	15.0042	0.00010727	KAF3660623.1putative zinc finger A20 and AN1 domain-containing stress-associated protein 8-like isoform X1
										up	TRINITY_DN9266_c0_g1_i4.p1	2.1026640960156704	0.00955189	5.81849	1.07222	16.5858	4.64986e-05	KAF3643961.1NADH dehydrogenase [ubiquinone] flavoprotein 1, mitochondrial, partial		up	TRINITY_DN5085_c0_g1_i7.p1	29.901551438757846	0.0205621	2.07809	4.90215	15.0042	0.00010727	KAF3660623.1putative zinc finger A20 and AN1 domain-containing stress-associated protein 8-like isoform X1
										up	TRINITY_DN4112_c0_g1_i9.p1	28.562507335904677	0.00970455	8.40586	4.83605	16.5403	4.76267e-05	XP_016581736.1glucan endo-1,3-beta-glucosidase, basic		up	TRINITY_DN9900_c0_g1_i2.p1	29.883438064177458	0.0207422	2.23849	4.90127	14.9758	0.000108899	KAF3676849.1Heat shock 70 kDa protein, mitochondrial
										up	TRINITY_DN2421_c0_g2_i29.p1	2.4857755715320007	0.00970455	5.45217	1.3137	16.5173	4.82091e-05	XP_047265606.14-coumarate--CoA ligase-like 9		up	TRINITY_DN13884_c0_g1_i3.p1	10.498823751922556	0.0207422	3.61856	3.39216	14.9789	0.000108719	XP_047265629.1defensin J1-2-like
										up	TRINITY_DN2421_c0_g2_i3.p1	2.4857755715320007	0.00970455	5.45217	1.3137	16.5173	4.82091e-05	XP_047265606.14-coumarate--CoA ligase-like 9		up	TRINITY_DN2029_c1_g1_i1.p1	106.12576722087636	0.0208726	3.98688	6.72963	14.9461	0.000110624	XP_016573918.1dolichyl-diphosphooligosaccharide--protein glycosyltransferase subunit 1B
										up	TRINITY_DN2421_c0_g2_i9.p1	2.4857755715320007	0.00970455	5.45217	1.3137	16.5173	4.82091e-05	XP_047265606.14-coumarate--CoA ligase-like 9		up	TRINITY_DN9595_c0_g1_i3.p2	48.26635814054414	0.0208726	2.52096	5.59295	14.9569	0.000109993	XP_016576023.1cytochrome P450 97B2, chloroplastic
										up	TRINITY_DN2421_c0_g2_i5.p1	2.4857755715320007	0.00970455	5.45217	1.3137	16.5173	4.82091e-05	XP_047265606.14-coumarate--CoA ligase-like 9		up	TRINITY_DN22276_c0_g3_i1.p1	40.57057661600039	0.0208726	2.33007	5.34236	14.9498	0.000110407	XP_016556099.1dirigent protein 7
										up	TRINITY_DN57717_c0_g1_i10.p1	77.7035	0.0103732	2.58808	6.27991	16.3698	5.21098e-05	XP_016545518.2PLAT domain-containing protein 3		up	TRINITY_DN2309_c0_g1_i16.p1	35.01033940189791	0.0216063	2.1438	5.12971	14.8751	0.000114872	-
										up	TRINITY_DN57717_c0_g1_i6.p1	77.7035	0.0103732	2.58808	6.27991	16.3698	5.21098e-05	XP_016545518.2PLAT domain-containing protein 3		up	TRINITY_DN143_c0_g3_i1.p1	28.056348903068198	0.0218012	3.58356	4.81026	14.8464	0.000116633	NP_001311926.1peroxidase P7 precursor
										up	TRINITY_DN15264_c0_g1_i11.p1	12.209448391650028	0.0103732	2.51863	3.60993	16.3658	5.222e-05	NP_001311761.1guanine nucleotide-binding protein subunit beta-like protein		up	TRINITY_DN1579_c0_g1_i8.p1	2.6836660829089642	0.0221065	5.5893	1.42421	14.8026	0.000119368	KAF3619568.1Jacalin-related lectin 3
										up	TRINITY_DN2096_c0_g2_i1.p1	47.0193	0.0105206	2.54342	5.55518	16.3019	5.40111e-05	XP_016558872.160S ribosomal protein L26-1		up	TRINITY_DN14677_c0_g1_i1.p1	32.6653	0.0223116	2.04401	5.02968	14.7794	0.000120846	KAF3648192.1Vacuolar-processing enzyme
										up	TRINITY_DN48651_c0_g1_i11.p1	2.415478927813537	0.0105206	4.9941	1.27231	16.304	5.39487e-05	XP_016540449.1dolichyl-diphosphooligosaccharide--protein glycosyltransferase subunit STT3A isoform X2		up	TRINITY_DN393_c0_g2_i3.p1	2.6254774709856834	0.0229123	4.60935	1.39258	14.7236	0.00012448	KAF3661929.1Arogenate dehydratase 5, chloroplastic
										up	TRINITY_DN53515_c0_g3_i1.p1	14.174125693653277	0.0106844	3.70884	3.82519	16.2665	5.50293e-05	XP_016550131.140S ribosomal protein S6		up	TRINITY_DN1460_c0_g1_i15.p1	4.980656688979011	0.0231866	8.21934	2.31634	14.6808	0.000127335	XP_016579673.1ribonuclease MC
										up	TRINITY_DN8696_c0_g1_i3.p1	2.126336683023614	0.0111923	5.24328	1.08837	16.1482	5.85749e-05	XP_016555068.1NADH--cytochrome b5 reductase 1		up	TRINITY_DN25825_c0_g1_i2.p1	3.1518765038533987	0.0231866	3.9254	1.65621	14.6669	0.000128281	KAF3685801.1putative cysteine desulfurase-like
										up	TRINITY_DN8696_c0_g1_i7.p1	2.126336683023614	0.0111923	5.24328	1.08837	16.1482	5.85749e-05	XP_016555068.1NADH--cytochrome b5 reductase 1		up	TRINITY_DN19783_c0_g1_i7.p1	2.6750797095560905	0.0231866	5.08455	1.41958	14.6673	0.000128252	KAF3629664.1Ferric reduction oxidase 2
										up	TRINITY_DN338_c0_g1_i65.p1	2.6979343769257937	0.0112641	7.76474	1.43186	16.1301	5.91381e-05	XP_016568362.1endoplasmin homolog		up	TRINITY_DN8617_c0_g2_i4.p1	2.5066208914880947	0.0231866	5.03043	1.32574	14.6833	0.000127167	XP_016539076.2UDP-glucose:glycoprotein glucosyltransferase isoform X1
										up	TRINITY_DN4401_c0_g3_i1.p1	5.611141954472421	0.0113585	3.4616	2.48829	16.1023	6.00112e-05	NP_001311807.1gibberellin receptor GID1B-like		up	TRINITY_DN6582_c0_g1_i13.p1	2.9490786590136655	0.0237236	6.5871	1.56026	14.6124	0.000132041	XP_016552636.1putative UDP-rhamnose:rhamnosyltransferase 1
										up	TRINITY_DN4401_c0_g3_i2.p1	5.611141954472421	0.0113585	3.4616	2.48829	16.1023	6.00112e-05	NP_001311807.1gibberellin receptor GID1B-like		up	TRINITY_DN11952_c0_g2_i1.p1	2.4130583658515214	0.0237516	5.02537	1.27086	14.6046	0.000132591	XP_047255248.1vacuolar-sorting protein BRO1
										up	TRINITY_DN2165_c0_g1_i3.p1	44.83629876662156	0.0118877	2.79394	5.4866	15.9983	6.33996e-05	XP_016577909.1glucomannan 4-beta-mannosyltransferase 2		up	TRINITY_DN18687_c0_g2_i1.p1	52.86185630849572	0.0237653	2.51753	5.72416	14.5951	0.000133263	-
										up	TRINITY_DN5595_c0_g1_i5.p1	17.983418710587394	0.0119727	2.65819	4.1686	15.9789	6.40517e-05	XP_016560928.1ACT domain-containing protein ACR1		up	TRINITY_DN7389_c0_g1_i3.p1	2.1725187419164738	0.0237653	5.51806	1.11937	14.5923	0.000133458	PHT88820.1Protein disulfide isomerase-like 1-5
										up	TRINITY_DN5114_c0_g1_i5.p1	2.0413159847817295	0.0120572	5.46055	1.0295	15.9597	6.47044e-05	XP_016564187.1stomatin-like protein 2, mitochondrial		up	TRINITY_DN37017_c0_g1_i4.p1	11.06824345938506	0.023886	2.30222	3.46835	14.5719	0.000134914	XP_016546540.1pyruvate dehydrogenase E1 component subunit beta-3, chloroplastic isoform X1
										up	TRINITY_DN3510_c0_g1_i8.p1	2.137840002081329	0.012281	8.09396	1.09615	15.9191	6.6109e-05	KAF3667452.1Heat shock protein 90-2		up	TRINITY_DN34063_c0_g1_i7.p1	5.33001	0.023886	5.26417	2.41414	14.5717	0.000134929	XP_016551585.1amino acid permease 6
										up	TRINITY_DN45_c0_g1_i36.p1	2.357989398741316	0.0122898	5.98883	1.23756	15.9119	6.63608e-05	XP_016538548.2glutathione synthetase, chloroplastic		up	TRINITY_DN4909_c0_g1_i1.p1	7.6219750217238325	0.0241703	2.79576	2.93016	14.5438	0.000136936	NP_001311695.1light-induced protein, chloroplastic
										up	TRINITY_DN1079_c0_g1_i18.p1	86.81039729539255	0.0126474	3.66226	6.4398	15.846	6.87121e-05	PHT95699.1hypothetical protein T459_03581		up	TRINITY_DN14225_c0_g1_i4.p1	15.935146463551517	0.0245123	2.81808	3.99414	14.5118	0.000139281	XP_016565558.1luminal-binding protein
										up	TRINITY_DN43626_c0_g1_i2.p1	291.7905873147138	0.0126887	4.12118	8.18879	15.834	6.91473e-05	KAF3619248.15-epiaristolochene 1,3-dihydroxylase		up	TRINITY_DN2121_c0_g2_i1.p1	2.6756006727826867	0.0245651	4.67038	1.41986	14.5023	0.00013999	XP_016575603.1peptide-N4-(N-acetyl-beta-glucosaminyl)asparagine amidase A
										up	TRINITY_DN1025_c0_g1_i2.p1	2.5605467112541564	0.0132125	9.74479	1.35645	15.7289	7.30991e-05	NP_001311975.1linoleate 13S-lipoxygenase 2-1, chloroplastic		up	TRINITY_DN38107_c0_g1_i1.p1	66.42090875154099	0.0248781	2.58954	6.05357	14.473	0.000142187	XP_016546776.1uncharacterized protein LOC107847033 isoform X2
										up	TRINITY_DN21480_c0_g2_i4.p1	16.451189703214798	0.013278	2.79445	4.04012	15.7139	7.36819e-05	KAF3662176.160S ribosomal protein L13a, partial		up	TRINITY_DN42572_c1_g1_i1.p1	58.676223262128175	0.0251329	2.75536	5.8747	14.4483	0.00014406	-
										up	TRINITY_DN1795_c0_g2_i1.p1	44.37130003504507	0.0137056	2.465	5.47155	15.6193	7.74586e-05	XP_016565286.140S ribosomal protein S18		up	TRINITY_DN190818_c0_g1_i1.p1	2.2753335942268444	0.0254491	5.88214	1.18608	14.4193	0.000146296	KAF3675459.1L-galactono-1,4-lactone dehydrogenase, mitochondrial
										up	TRINITY_DN459_c0_g1_i9.p1	12.49029589745268	0.0137056	4.31035	3.64274	15.6239	7.72715e-05	XP_016561061.1caffeoyl-CoA O-methyltransferase isoform X1		up	TRINITY_DN43465_c0_g3_i4.p1	55.26083752168377	0.0255096	2.51617	5.78819	14.4073	0.00014723	XP_047270069.1carbamoyl-phosphate synthase large chain, chloroplastic
										up	TRINITY_DN1989_c0_g2_i2.p1	3.973432231641387	0.0137056	7.13657	1.99039	15.6338	7.68668e-05	XP_016565558.1luminal-binding protein		up	TRINITY_DN5263_c0_g1_i18.p1	2.0048555720763837	0.0255096	8.60788	1.0035	14.404	0.000147491	XP_016542903.1enolase
										up	TRINITY_DN23795_c0_g1_i8.p1	3.0811345984677736	0.0137056	6.26333	1.62346	15.6101	7.78391e-05	KAF3647011.1hypothetical protein FXO38_18861		up	TRINITY_DN54347_c0_g1_i6.p1	71.1769	0.0257618	2.85696	6.15334	14.3693	0.000150233	-
										up	TRINITY_DN8464_c0_g2_i2.p1	2.3811333090070197	0.0137769	4.62598	1.25165	15.5938	7.85107e-05	XP_016551366.1UDP-rhamnose/UDP-galactose transporter 1		up	TRINITY_DN206014_c0_g1_i1.p1	3.32275	0.0257618	4.04102	1.73238	14.371	0.0001501	XP_016563579.1short-chain dehydrogenase reductase 3b
										up	TRINITY_DN3260_c4_g1_i1.p1	40.143899994669816	0.0142272	4.75251	5.32711	15.5166	8.17856e-05	XP_016551506.1probable aminotransferase TAT2		up	TRINITY_DN11673_c0_g1_i15.p1	2.189232188022477	0.0257618	6.12155	1.13042	14.3753	0.000149757	XP_016543426.1pyruvate kinase 1, cytosolic
										up	TRINITY_DN5126_c0_g1_i2.p1	6.667416768819974	0.0143137	3.22204	2.73713	15.4996	8.25208e-05	PHT75053.1Phosphoglycerate mutase-like protein AT74		up	TRINITY_DN5542_c0_g1_i12.p2	52.75767644032654	0.0261451	2.46512	5.72131	14.3126	0.000154822	-
										up	TRINITY_DN8032_c0_g1_i3.p1	33.64896624011918	0.0144368	2.21038	5.07249	15.478	8.34703e-05	XP_016541389.2probable glutathione S-transferase		up	TRINITY_DN12072_c0_g2_i2.p1	17.905630263651634	0.0261451	2.95464	4.16234	14.2753	0.000157927	-
										up	TRINITY_DN92125_c0_g1_i3.p1	7.4643398639148675	0.0150354	3.46302	2.90001	15.3743	8.81802e-05	XP_016540396.1phospholipase A1 PLIP2, chloroplastic		up	TRINITY_DN223104_c0_g1_i1.p1	11.787080684607457	0.0261451	2.89496	3.55913	14.3122	0.000154862	XP_016560512.1gibberellin-regulated protein 11
										up	TRINITY_DN165_c1_g2_i1.p1	3.1927122853233176	0.0150354	6.94296	1.67478	15.3813	8.78537e-05	XP_016576025.2putative UDP-rhamnose:rhamnosyltransferase 1		up	TRINITY_DN7335_c1_g1_i1.p1	4.8607174058353975	0.0261451	3.10839	2.28117	14.323	0.00015397	XP_047254255.1LOW QUALITY PROTEIN: uncharacterized protein LOC107844086
										up	TRINITY_DN7766_c0_g1_i4.p1	2.282263822501148	0.0150876	5.39617	1.19047	15.3541	8.91263e-05	XP_016575288.25'-nucleotidase SurE		up	TRINITY_DN2421_c0_g2_i29.p1	2.3359524683194057	0.0261451	5.45217	1.22401	14.273	0.000158113	XP_047265606.14-coumarate--CoA ligase-like 9
										up	TRINITY_DN7766_c0_g1_i2.p1	2.282263822501148	0.0150876	5.39617	1.19047	15.3541	8.91263e-05	XP_016575288.25'-nucleotidase SurE		up	TRINITY_DN2421_c0_g2_i3.p1	2.3359524683194057	0.0261451	5.45217	1.22401	14.273	0.000158113	XP_047265606.14-coumarate--CoA ligase-like 9
										up	TRINITY_DN239148_c0_g1_i1.p1	2.2732205080217676	0.0153557	5.28588	1.18474	15.3026	9.15898e-05	XP_016565506.1phospholipase A1-Igamma2, chloroplastic		up	TRINITY_DN2421_c0_g2_i9.p1	2.3359524683194057	0.0261451	5.45217	1.22401	14.273	0.000158113	XP_047265606.14-coumarate--CoA ligase-like 9
										up	TRINITY_DN5107_c0_g1_i3.p1	2.894641122576273	0.0155181	4.25009	1.53338	15.2775	9.28165e-05	PHT63669.1Pentatricopeptide repeat-containing protein		up	TRINITY_DN2421_c0_g2_i5.p1	2.3359524683194057	0.0261451	5.45217	1.22401	14.273	0.000158113	XP_047265606.14-coumarate--CoA ligase-like 9
										up	TRINITY_DN6499_c0_g1_i2.p1	33.583279728534315	0.015577	2.26927	5.06967	15.2599	9.3686e-05	XP_016565194.1embryogenesis-associated protein EMB8		up	TRINITY_DN2132_c0_g1_i5.p1	2.2814228033643804	0.0261451	5.23138	1.18993	14.3005	0.000155826	XP_016581485.2enhancer of mRNA-decapping protein 4
										up	TRINITY_DN452_c0_g1_i5.p1	2.402403166784282	0.0156448	7.51128	1.26448	15.2465	9.43538e-05	KAF3618559.1UDP-glucose 4,6-dehydratase		up	TRINITY_DN7178_c0_g1_i1.p1	2.2584565410395414	0.0261451	5.87586	1.17534	14.2576	0.000159419	XP_016558940.1STS14 protein
										up	TRINITY_DN8486_c0_g1_i11.p1	50.354899077879594	0.015819	2.77031	5.65406	15.2203	9.56671e-05	-		up	TRINITY_DN41651_c0_g2_i1.p1	68.88769162186257	0.026213	2.8782	6.10617	14.2272	0.00016201	XP_016573060.14-hydroxyphenylpyruvate dioxygenase
										up	TRINITY_DN1025_c0_g1_i1.p1	2.5157820413156085	0.0159984	9.48205	1.33101	15.1939	9.7018e-05	NP_001311975.1linoleate 13S-lipoxygenase 2-1, chloroplastic		up	TRINITY_DN41651_c0_g2_i4.p1	68.88769162186257	0.026213	2.8782	6.10617	14.2272	0.00016201	XP_016573060.14-hydroxyphenylpyruvate dioxygenase
										up	TRINITY_DN44504_c0_g3_i1.p1	2.3602048344670084	0.0163414	4.96334	1.23891	15.1435	9.9641e-05	XP_016565785.1uncharacterized protein At5g01610-like		up	TRINITY_DN775_c0_g1_i6.p1	2.7023882323706854	0.026213	4.03223	1.43423	14.2443	0.000160547	XP_016569121.1phospholipid-transporting ATPase 3 isoform X1
										up	TRINITY_DN6778_c0_g1_i1.p1	2.1732517782642913	0.01662	6.26601	1.11986	15.0911	0.000102444	XP_016563224.1uncharacterized protein LOC107862232		up	TRINITY_DN53515_c0_g3_i1.p1	12.022406314241664	0.0262385	3.70884	3.58765	14.2157	0.000163003	XP_016550131.140S ribosomal protein S6
										up	TRINITY_DN2158_c0_g2_i3.p1	2.539143092814006	0.0166458	6.53338	1.34434	15.0831	0.00010288	KAF3676852.1Heat shock 70 kDa protein, mitochondrial		up	TRINITY_DN18324_c0_g1_i2.p1	2.075364376439441	0.0262385	6.14731	1.05336	14.2103	0.000163476	XP_016574851.2receptor protein-tyrosine kinase CEPR2
										up	TRINITY_DN19247_c0_g1_i17.p1	2.1911924584338807	0.0166838	7.0952	1.13172	15.0714	0.000103517	XP_016567886.1bifunctional dTDP-4-dehydrorhamnose 3,5-epimerase/dTDP-4-dehydrorhamnose reductase		up	TRINITY_DN18324_c0_g1_i1.p1	2.075364376439441	0.0262385	6.14731	1.05336	14.2103	0.000163476	XP_016574851.2receptor protein-tyrosine kinase CEPR2
										up	TRINITY_DN265_c0_g1_i22.p1	2.1982323779622472	0.0167986	7.09897	1.13634	15.0507	0.000104662	XP_016572561.1glutamine synthetase		up	TRINITY_DN2454_c0_g1_i72.p1	39.851801433585344	0.0262715	2.29275	5.31657	14.2029	0.000164118	KAF3629061.1Boron transporter 1
										up	TRINITY_DN2548_c2_g1_i2.p1	3.528241319975122	0.0168155	5.48341	1.81895	15.0353	0.000105516	XP_016546940.18-hydroxygeraniol oxidoreductase isoform X1		up	TRINITY_DN387_c0_g1_i15.p1	2.4156250081809127	0.0263935	4.24666	1.2724	14.1892	0.000165318	XP_016580649.1glutamate receptor 3.4
										up	TRINITY_DN1297_c0_g1_i8.p1	7.190576701578461	0.0175712	4.00731	2.84611	14.9458	0.000110643	PHT85010.1putative alpha-amylase 2		up	TRINITY_DN5263_c0_g2_i1.p1	6.350204287563621	0.0264609	2.91932	2.6668	14.1794	0.00016618	XP_016542903.1enolase
										up	TRINITY_DN173924_c0_g1_i1.p1	2.089192900242591	0.0177765	4.84712	1.06295	14.9189	0.000112231	XP_016581353.1grpE protein homolog 2, mitochondrial		up	TRINITY_DN10022_c0_g1_i4.p1	5.103180789788834	0.0272131	6.47703	2.3514	14.1217	0.000171356	XP_016540607.2probable aspartic proteinase GIP2
										up	TRINITY_DN2280_c1_g1_i9.p1	4.251374336740021	0.0182607	4.33707	2.08793	14.8633	0.000115591	PHT95578.1hypothetical protein T459_03460		up	TRINITY_DN64265_c0_g1_i17.p1	86.59092596896438	0.0273172	3.16495	6.43614	14.1096	0.000172465	XP_016551695.1adenosylhomocysteinase
										up	TRINITY_DN25843_c0_g1_i2.p1	288.2014996851414	0.0183009	4.32973	8.17093	14.8542	0.00011615	-		up	TRINITY_DN7019_c0_g1_i2.p1	14.607599534287848	0.0273349	2.7116	3.86865	14.1012	0.000173233	KAF3636381.1Protein CER1-like 1
										up	TRINITY_DN3470_c1_g1_i7.p1	36.48286837708475	0.018338	2.89566	5.18915	14.8454	0.00011669	KAF3622798.1putative serine/threonine-protein kinase		up	TRINITY_DN709_c1_g2_i7.p1	2.3160258463915415	0.0273349	5.10221	1.21165	14.094	0.000173901	KAF3634456.1Coatomer subunit beta'-1
										up	TRINITY_DN574_c0_g1_i30.p1	69.47466500907788	0.0184171	5.27225	6.11842	14.8226	0.000118111	XP_016566469.1pathogenesis-related protein STH-21		up	TRINITY_DN6924_c0_g1_i1.p1	29.885138874461106	0.0276985	2.10959	4.90136	14.0638	0.000176714	XP_047269584.1ABC transporter G family member 32 isoform X3
										up	TRINITY_DN13024_c0_g1_i3.p1	2.5783426985257774	0.0184171	4.67604	1.36644	14.8235	0.000118055	XP_047257692.1aluminum-activated malate transporter 12		up	TRINITY_DN4985_c1_g1_i1.p1	50.374598065288524	0.0280586	2.49267	5.65462	14.0346	0.000179478	XP_016550654.1glyoxysomal fatty acid beta-oxidation multifunctional protein MFP-a isoform X2
										up	TRINITY_DN2466_c2_g1_i12.p1	2.865708769152023	0.018796	6.86921	1.51889	14.7772	0.000120991	XP_047270788.1delta-1-pyrroline-5-carboxylate synthase isoform X2		up	TRINITY_DN40848_c0_g1_i1.p1	85.76864128726181	0.0280674	3.82794	6.42238	14.0243	0.000180466	XP_016560965.1peroxidase 51
										up	TRINITY_DN7455_c0_g2_i2.p1	2.8772511549168573	0.0188765	6.58915	1.52469	14.7615	0.000121998	KAF3645726.1Beta-galactosidase		up	TRINITY_DN1802_c0_g1_i1.p1	15.996198785682202	0.0281355	3.47652	3.99966	14.0149	0.000181372	KAF3683335.1hypothetical protein FXO38_00809
										up	TRINITY_DN50451_c0_g2_i3.p1	39.03104225068103	0.0191533	2.46714	5.28655	14.7293	0.000124106	XP_016543925.140S ribosomal protein S5 isoform X1		up	TRINITY_DN48_c3_g3_i1.p1	13.06371726992756	0.0281372	3.0154	3.70749	14.0099	0.00018185	XP_016538075.1probable aquaporin PIP1-2
										up	TRINITY_DN13153_c0_g1_i2.p1	3.7440539122462524	0.019925	6.47067	1.9046	14.637	0.000130332	XP_016555529.2endochitinase EP3		up	TRINITY_DN6872_c0_g1_i10.p1	8.535681224334152	0.0283507	3.71028	3.09351	13.9869	0.000184089	XP_016560166.1protein STRUBBELIG-RECEPTOR FAMILY 8
										up	TRINITY_DN51894_c0_g1_i2.p1	2.2965608583742423	0.019925	4.69095	1.19948	14.6336	0.000130567	XP_016555574.1nodal modulator 3		up	TRINITY_DN1118_c0_g1_i9.p1	4.636128798116025	0.0283507	5.11097	2.21292	13.986	0.000184172	XP_016563391.1rhamnogalacturonan I rhamnosyltransferase 1
										up	TRINITY_DN26373_c0_g1_i3.p1	2.0457063275390572	0.019925	5.25688	1.0326	14.6308	0.000130761	XP_016559851.1eukaryotic translation initiation factor 3 subunit D		up	TRINITY_DN207455_c0_g1_i1.p1	29.81972328512623	0.0284208	2.29772	4.89819	13.9753	0.000185227	KAF3635762.1hypothetical protein FXO37_25807
										up	TRINITY_DN26373_c0_g1_i1.p1	2.0457063275390572	0.019925	5.25688	1.0326	14.6308	0.000130761	XP_016559851.1eukaryotic translation initiation factor 3 subunit D		up	TRINITY_DN582_c1_g1_i1.p1	9.31876	0.0286696	2.62119	3.22014	13.9459	0.000188149	XP_016562426.2pectinesterase 3
										up	TRINITY_DN11395_c0_g1_i16.p1	258.7504067589655	0.0199965	4.02009	8.01542	14.6193	0.000131563	XP_016578604.2probable linoleate 9S-lipoxygenase 5		up	TRINITY_DN222026_c0_g1_i1.p1	255.76614712830067	0.0290314	4.37003	7.99868	13.9128	0.000191488	XP_016548161.1argininosuccinate synthase, chloroplastic
										up	TRINITY_DN4087_c0_g1_i7.p1	2.027221365293241	0.0201571	9.5764	1.0195	14.5994	0.000132954	KAF3682423.1S-adenosylmethionine decarboxylase proenzyme		up	TRINITY_DN13951_c0_g1_i3.p1	3.2187640384245215	0.0296079	5.22963	1.68651	13.8711	0.000195782	XP_016543975.2cytochrome P450 98A2
										up	TRINITY_DN22923_c0_g1_i4.p1	2.9562112288680567	0.0203749	3.8126	1.56375	14.5744	0.000134729	KAF3613994.1putative WRKY transcription factor 3		up	TRINITY_DN21989_c0_g2_i1.p1	2.8270947484616724	0.0300478	5.65472	1.49932	13.834	0.00019969	XP_016551670.1cytochrome P450 77A1
										up	TRINITY_DN4296_c0_g1_i16.p1	2.5528861822085926	0.0207111	6.52745	1.35213	14.5389	0.000137296	XP_016554348.1transaldolase		up	TRINITY_DN7745_c1_g1_i6.p1	27.26901181373792	0.0302171	1.81297	4.76919	13.7725	0.000206331	XP_016559061.1hypersensitive-induced response protein 1
										up	TRINITY_DN8455_c0_g1_i14.p1	21.162072619129336	0.0213577	3.33781	4.40341	14.4763	0.000141937	XP_016539271.1endo-1,4-beta-xylanase 5		up	TRINITY_DN7031_c0_g1_i1.p1	27.268966887299605	0.0302171	1.89294	4.76919	13.7725	0.000206332	XP_016545627.2PLAT domain-containing protein 3
										up	TRINITY_DN222045_c0_g1_i1.p1	42.33718892696632	0.0218625	2.68915	5.40385	14.4183	0.000146377	XP_016582260.2uncharacterized protein LOC107879834		up	TRINITY_DN4655_c0_g1_i1.p1	27.26895618616341	0.0302171	2.00777	4.76919	13.7725	0.000206333	XP_016543474.1fructose-bisphosphate aldolase 6, cytosolic
										up	TRINITY_DN5105_c0_g2_i4.p1	17.2003	0.0218807	2.85602	4.10436	14.412	0.000146867	XP_016563821.160S ribosomal protein L17-2 isoform X1		up	TRINITY_DN2729_c1_g1_i49.p2	27.268911259908236	0.0302171	2.04128	4.76919	13.7725	0.000206335	KAF3655626.1Alpha-mannosidase
										up	TRINITY_DN6590_c0_g2_i6.p1	2.63222	0.0220327	5.07947	1.39628	14.3943	0.000148254	XP_016547690.2UDP-galactose/UDP-glucose transporter 3		up	TRINITY_DN2729_c1_g1_i14.p2	27.268911259908236	0.0302171	2.04128	4.76919	13.7725	0.000206335	KAF3655626.1Alpha-mannosidase
										up	TRINITY_DN34063_c0_g1_i2.p1	11.965236231873696	0.0223946	3.22631	3.58078	14.3589	0.000151061	XP_016551585.1amino acid permease 6		up	TRINITY_DN2729_c1_g1_i34.p2	27.268911259908236	0.0302171	2.04128	4.76919	13.7725	0.000206335	KAF3655626.1Alpha-mannosidase
										up	TRINITY_DN1679_c0_g1_i3.p1	30.860042757383166	0.0224513	2.20751	4.94767	14.3449	0.000152189	KAF3625428.140S ribosomal protein S9		up	TRINITY_DN13396_c0_g1_i3.p1	27.268855632743747	0.0302171	1.93165	4.76918	13.7725	0.000206337	KAF3628115.1DNA-damage-repair/toleration protein
										up	TRINITY_DN1057_c0_g3_i1.p1	6.885805726028451	0.0224513	3.92504	2.78363	14.347	0.00015202	XP_016542833.1probable 2-oxoglutarate-dependent dioxygenase SLC1		up	TRINITY_DN35644_c1_g1_i1.p1	3.2817820286612784	0.0302171	5.88018	1.71448	13.807	0.00020258	XP_016545710.1fasciclin-like arabinogalactan protein 17
										up	TRINITY_DN6094_c0_g1_i1.p1	564.0836296768667	0.0226669	4.79644	9.13977	14.3223	0.000154027	NP_001311881.1probable carboxylesterase 120		up	TRINITY_DN278_c0_g1_i1.p1	8.004418719572492	0.0304414	3.4329	3.0008	13.754	0.000208375	KAF3664941.1Calreticulin
										up	TRINITY_DN1091_c0_g1_i6.p1	2.5174961692693842	0.0228178	4.78835	1.33199	14.3052	0.000155432	PHT88744.1Caffeoylshikimate esterase		up	TRINITY_DN33_c0_g1_i1.p1	55.67957389282087	0.0304945	2.71013	5.79908	13.7371	0.000210258	KAF3622128.1putative exopolygalacturonase clone-like
										up	TRINITY_DN1828_c0_g1_i6.p1	30.8998	0.0229701	2.20682	4.94952	14.2829	0.000157287	XP_016566410.1chaperonin CPN60, mitochondrial		up	TRINITY_DN8731_c0_g3_i2.p1	9.842154298930678	0.0304945	2.7981	3.29897	13.7387	0.000210086	XP_016561730.2protein NUCLEAR FUSION DEFECTIVE 4
										up	TRINITY_DN427_c4_g1_i3.p1	2.1184154443642487	0.0229701	5.40177	1.08299	14.2744	0.000157996	XP_016566150.1uncharacterized protein LOC107864314		up	TRINITY_DN17202_c0_g1_i1.p1	4.7963928052397895	0.0304945	4.61611	2.26195	13.7408	0.000209851	XP_016560134.1glucan endo-1,3-beta-glucosidase 1
										up	TRINITY_DN427_c4_g1_i1.p1	2.1184154443642487	0.0229701	5.40177	1.08299	14.2744	0.000157996	XP_016566150.1uncharacterized protein LOC107864314		up	TRINITY_DN27579_c0_g1_i4.p1	3.5325362438170154	0.0310267	3.8887	1.8207	13.6782	0.000216954	AFU51540.1anionic peroxidase
										up	TRINITY_DN2619_c0_g1_i7.p1	2.0496026767692177	0.0229701	5.96953	1.03534	14.2744	0.000157996	XP_016570352.2ubiquitin domain-containing protein DSK2a isoform X3		up	TRINITY_DN525_c0_g1_i12.p1	2.3245795284069795	0.0310267	5.0187	1.21697	13.6821	0.000216509	KAF3637700.12-oxoglutarate dehydrogenase, mitochondrial
										up	TRINITY_DN805_c2_g3_i1.p1	26.363757609433996	0.0232862	8.98383	4.72048	14.2246	0.000162234	KAF3613478.1Omega-6 fatty acid desaturase, endoplasmic reticulum		up	TRINITY_DN564_c0_g1_i2.p1	2.1188951106138836	0.0310267	8.02709	1.08331	13.6708	0.000217815	XP_047249603.1plasma membrane ATPase 4
										up	TRINITY_DN41881_c0_g1_i6.p1	3.9622434795228862	0.0232862	7.26909	1.98632	14.222	0.000162462	PHT91059.1Acidic endochitinase pcht28		up	TRINITY_DN64_c0_g1_i3.p1	2.6720631699791784	0.031226	6.10641	1.41795	13.6523	0.000219971	NP_001312010.1probable WRKY transcription factor 40
										up	TRINITY_DN1802_c0_g1_i1.p1	16.285773990348765	0.0240686	3.47652	4.02554	14.155	0.000168351	KAF3683335.1hypothetical protein FXO38_00809		up	TRINITY_DN1005_c0_g2_i1.p1	2.183899787944828	0.0316975	6.13949	1.12691	13.6197	0.000223819	XP_016539898.2squamosa promoter-binding-like protein 1
										up	TRINITY_DN2324_c0_g1_i2.p1	3.2277534104422565	0.0243423	4.80889	1.69053	14.1292	0.00017067	KAF3635032.1Protein NRT1/ PTR FAMILY 6.3		up	TRINITY_DN11700_c0_g1_i1.p1	29.87177151409572	0.0325107	2.20866	4.90071	13.5546	0.000231721	XP_016582260.2uncharacterized protein LOC107879834
										up	TRINITY_DN35554_c0_g1_i9.p1	36.442617359551136	0.0243519	2.56349	5.18755	14.1241	0.000171142	XP_016574584.1cytochrome P450 704C1		up	TRINITY_DN22698_c0_g3_i2.p1	4.510152394660151	0.0325107	3.435	2.17318	13.5627	0.00023072	XP_016561968.1cytosolic sulfotransferase 5
										up	TRINITY_DN42268_c0_g1_i6.p1	2.454759402813118	0.0244915	4.67829	1.29558	14.1089	0.00017253	XP_016545175.2uncharacterized protein LOC107845387 isoform X2		up	TRINITY_DN47286_c0_g2_i1.p1	2.9523130866094087	0.0325107	4.48319	1.56185	13.5587	0.000231222	XP_016553840.1kirola
										up	TRINITY_DN51078_c1_g1_i5.p1	2.376818339200749	0.0245206	5.41781	1.24903	14.0982	0.000173513	XP_016547750.1protein TIC 100		up	TRINITY_DN306_c0_g1_i8.p1	2.9112485367824195	0.0325183	5.44329	1.54164	13.5498	0.000232316	XP_016555665.1subtilisin-like protease SBT3
										up	TRINITY_DN275_c0_g1_i4.p1	12.178774624798814	0.0246681	2.59337	3.6063	14.0821	0.000175003	PHT71641.1Beta-fructofuranosidase, insoluble isoenzyme CWINV2		up	TRINITY_DN124787_c0_g1_i3.p1	11.076058343767123	0.0326429	2.17913	3.46937	13.5383	0.000233748	XP_016560132.15'-adenylylsulfate reductase 1, chloroplastic
										up	TRINITY_DN334_c0_g1_i10.p1	2.8541452185992733	0.0246964	4.5501	1.51306	14.0755	0.000175614	XP_016581044.1probable glutathione S-transferase		up	TRINITY_DN42142_c2_g1_i3.p1	3.02843	0.0327305	4.10862	1.59857	13.5287	0.000234941	PHT74835.1Cytochrome 98A1
										up	TRINITY_DN64_c0_g1_i3.p1	2.714838727486588	0.0247266	6.10641	1.44087	14.0688	0.00017624	NP_001312010.1probable WRKY transcription factor 40		up	TRINITY_DN8551_c1_g1_i10.p1	12.359176897171132	0.0329434	3.41662	3.62751	13.5037	0.00023809	XP_016582119.160S ribosomal protein L7a-1
										up	TRINITY_DN9595_c0_g1_i1.p1	93.17881623167257	0.0248241	3.38844	6.54193	14.0571	0.000177348	XP_016576023.1cytochrome P450 97B2, chloroplastic		up	TRINITY_DN2623_c0_g1_i6.p1	2.2765164184448783	0.0333161	4.60721	1.18683	13.4783	0.000241337	KAF3623707.1Ent-kaur-16-ene synthase, chloroplastic
										up	TRINITY_DN10751_c0_g1_i1.p1	220.94591414722595	0.0250163	3.9054	7.78755	14.0251	0.000180383	KAF3620826.19-divinyl ether synthase		up	TRINITY_DN22086_c0_g1_i5.p1	37.24240482568825	0.0335587	2.48979	5.21887	13.4592	0.000243814	XP_016565577.160S ribosomal protein L23
										up	TRINITY_DN19447_c0_g3_i4.p1	2.5651004735038527	0.0250163	4.21417	1.35902	14.0275	0.000180153	XP_016569726.1chorismate mutase 2		up	TRINITY_DN8707_c0_g2_i3.p1	29.906310407113327	0.0335587	2.11095	4.90238	13.4476	0.000245325	KAF3646461.1Aquaporin PIP2-1
										up	TRINITY_DN9900_c0_g1_i2.p1	28.22866091093414	0.0254353	2.23849	4.81909	13.9877	0.000184008	KAF3676849.1Heat shock 70 kDa protein, mitochondrial		up	TRINITY_DN17874_c0_g1_i1.p1	2.3787568763106406	0.0335587	8.39395	1.25021	13.4555	0.000244294	KAF3648070.1putative auxin-induced protein 15A-like
										up	TRINITY_DN8144_c1_g1_i1.p1	2.231369846802083	0.0254353	8.60377	1.15793	13.9853	0.00018425	XP_016543886.1ricin B-like lectin EULS3		up	TRINITY_DN951_c0_g1_i30.p1	3.8280250279602583	0.0336154	3.71332	1.9366	13.4317	0.000247414	XP_016538233.2phospholipase A1 PLIP1, chloroplastic isoform X2
										up	TRINITY_DN32483_c0_g2_i9.p1	84.73628471522633	0.0262094	3.30342	6.40491	13.9239	0.000190359	KAF3682200.1subtilase family protein		up	TRINITY_DN951_c0_g1_i19.p1	3.8280250279602583	0.0336154	3.71332	1.9366	13.4317	0.000247414	XP_016538233.2phospholipase A1 PLIP1, chloroplastic isoform X2
										up	TRINITY_DN731_c0_g2_i5.p1	3.2610532412975854	0.026841	4.81829	1.70534	13.8713	0.00019577	KAF3660041.1Retinal dehydrogenase 1		up	TRINITY_DN302_c0_g2_i3.p1	2.802740557512358	0.0336154	4.72741	1.48684	13.4378	0.000246605	XP_016576724.1pollen-specific leucine-rich repeat extensin-like protein 1 isoform X7
										up	TRINITY_DN22086_c0_g1_i5.p1	38.979190782028404	0.0270285	2.48979	5.28463	13.8517	0.000197813	XP_016565577.160S ribosomal protein L23		up	TRINITY_DN15871_c0_g1_i2.p1	3.1481167302080455	0.033699	3.6814	1.65449	13.4228	0.000248589	XP_047262753.1MACPF domain-containing protein CAD1
										up	TRINITY_DN14093_c0_g1_i1.p1	2.5706038996113296	0.027278	6.00554	1.36211	13.8218	0.000200987	XP_016544952.2multiple organellar RNA editing factor 8, chloroplastic/mitochondrial isoform X2		up	TRINITY_DN5115_c0_g1_i1.p1	7.915429041218993	0.0337925	2.88046	2.98467	13.4091	0.000250402	XP_016540037.1L-cysteine desulfhydrase
										up	TRINITY_DN0_c1_g3_i1.p1	3.4291628089299353	0.0274247	6.277	1.77786	13.8011	0.000203217	XP_016554784.1phenylalanine ammonia-lyase		up	TRINITY_DN5115_c0_g1_i2.p1	7.915429041218993	0.0337925	2.88046	2.98467	13.4091	0.000250402	XP_016540037.1L-cysteine desulfhydrase
										up	TRINITY_DN64265_c0_g1_i17.p1	82.24462968878083	0.0278668	3.16495	6.36185	13.7667	0.000206973	XP_016551695.1adenosylhomocysteinase		up	TRINITY_DN2261_c0_g1_i2.p1	27.24773388038689	0.0338145	2.56882	4.76806	13.3953	0.000252251	XP_016544965.2bifunctional epoxide hydrolase 2
										up	TRINITY_DN11280_c0_g1_i1.p1	58.944859940135615	0.0278668	2.54437	5.88129	13.7627	0.000207419	XP_047254521.1non-specific lipid-transfer protein 2-like		up	TRINITY_DN7070_c0_g1_i24.p1	4.080318304825554	0.0338145	4.22006	2.02868	13.3958	0.000252188	KAF3650653.1DEMETER-like protein 2
										up	TRINITY_DN27380_c0_g1_i30.p1	2.9225758540236377	0.0279268	4.21998	1.54724	13.7518	0.000208626	PHT89387.1hypothetical protein T459_04500		up	TRINITY_DN579_c2_g1_i3.p1	32.80968285572585	0.0340397	1.85519	5.03605	13.3787	0.000254496	KAF3649627.1Phosphoglycerate mutase-like protein AT74
										up	TRINITY_DN459_c0_g1_i2.p1	42.21030363745641	0.0288136	3.86614	5.39952	13.6832	0.00021638	XP_016561062.2caffeoyl-CoA O-methyltransferase isoform X2		up	TRINITY_DN33070_c0_g1_i2.p1	68.62051323867321	0.0343978	2.83625	6.10057	13.333	0.000260779	NP_001311984.1trans-cinnamate 4-monooxygenase-like
										up	TRINITY_DN3293_c1_g2_i1.p1	2.3338325269206366	0.0289385	5.35314	1.2227	13.6709	0.0002178	XP_016568660.2cytidine deaminase 1-like		up	TRINITY_DN14170_c0_g1_i1.p1	27.31571661369047	0.0343978	1.97193	4.77166	13.3279	0.000261483	PHT88545.1Calnexin -like protein
										up	TRINITY_DN26020_c0_g1_i1.p1	69.16456413866932	0.0294611	2.67544	6.11196	13.6249	0.000223201	KAF3679301.1putative disease resistance protein RGA3-like isoform X1		up	TRINITY_DN9270_c0_g1_i1.p1	13.084810746027934	0.0343978	2.38579	3.70982	13.326	0.000261745	XP_016575424.1stearoyl-[acyl-carrier-protein] 9-desaturase, chloroplastic
										up	TRINITY_DN41881_c0_g2_i3.p1	161.25055553190785	0.0294679	3.43646	7.33316	13.6204	0.000223742	PHT91056.1Endochitinase 2		up	TRINITY_DN14155_c0_g2_i1.p1	10.348602970803798	0.0343978	2.3316	3.37136	13.3283	0.00026143	XP_047263695.1superoxide dismutase [Cu-Zn] isoform X1
										up	TRINITY_DN6148_c0_g1_i3.p1	2.2210776082556927	0.0294858	4.86587	1.15126	13.6151	0.000224368	XP_016547267.1F-box/kelch-repeat protein SKIP11		up	TRINITY_DN15542_c0_g1_i8.p1	10.348602970803798	0.0343978	2.1765	3.37136	13.3283	0.00026143	XP_016555999.1proline-rich receptor-like protein kinase PERK8
										up	TRINITY_DN3406_c0_g1_i1.p1	30.720351361869845	0.029711	6.13016	4.94112	13.5899	0.0002274	NP_001312044.1epidermis-specific secreted glycoprotein EP1-like precursor		up	TRINITY_DN44_c0_g1_i3.p1	7.24727	0.0343978	2.70574	2.85744	13.3367	0.000260256	XP_047261695.1cytochrome P450 714A1-like
										up	TRINITY_DN8549_c0_g1_i10.p1	3.344791150195176	0.029711	5.91206	1.74192	13.5945	0.000226852	KAF3616394.1Farnesyl pyrophosphate synthase 1		up	TRINITY_DN3510_c0_g2_i1.p1	2.9560863143893528	0.0343978	7.35881	1.56369	13.3313	0.000261017	PHT78528.1Heat shock protein 82
										up	TRINITY_DN11830_c0_g1_i12.p1	3.6888977169352666	0.0302927	4.21357	1.88319	13.5441	0.000233025	XP_016560702.1beta-galactosidase 3		up	TRINITY_DN30368_c0_g1_i10.p1	11.077051346730602	0.0346688	2.24272	3.4695	13.3008	0.000265297	XP_016546030.1polyubiquitin 11
										up	TRINITY_DN32087_c0_g1_i3.p1	13.540474112464228	0.0303335	2.6163	3.75921	13.5342	0.000234252	XP_016577833.260S ribosomal protein L12-1		up	TRINITY_DN3170_c0_g1_i9.p1	7.127006447463681	0.0346688	3.27085	2.8333	13.292	0.000266547	XP_016537811.1elongation factor 2
										up	TRINITY_DN11395_c0_g1_i28.p1	317.8535270620867	0.0304689	4.20034	8.31222	13.5211	0.000235898	XP_016578604.2probable linoleate 9S-lipoxygenase 5		up	TRINITY_DN24780_c0_g1_i9.p1	2.9191631372402798	0.0346688	3.91778	1.54555	13.291	0.000266687	KAF3626619.1putative cytosolic sulfotransferase 12-like
										up	TRINITY_DN1615_c0_g1_i5.p1	6.844776800549264	0.030668	6.2705	2.775	13.5048	0.00023795	XP_016567879.1hydroxymethylglutaryl-CoA synthase		up	TRINITY_DN9581_c0_g1_i1.p1	7.32628	0.0347174	2.79668	2.87308	13.2843	0.000267638	XP_016550293.1ATP-dependent Clp protease ATP-binding subunit ClpA homolog CD4B, chloroplastic
										up	TRINITY_DN1951_c0_g1_i2.p1	28.189680069069393	0.0310514	1.89497	4.8171	13.4668	0.000242816	XP_016548041.2pyruvate dehydrogenase E1 component subunit beta-1, mitochondrial isoform X2		up	TRINITY_DN13885_c2_g2_i1.p1	11.694179459627877	0.0348862	2.26833	3.54772	13.2652	0.000270377	XP_016564042.2dihydropyrimidine dehydrogenase (NADP(+)), chloroplastic
										up	TRINITY_DN7364_c0_g1_i1.p1	6.787636127581522	0.0310514	2.85431	2.76291	13.4655	0.000242988	XP_016565618.1uncharacterized protein LOC107863927		up	TRINITY_DN27984_c0_g1_i1.p1	4.1431331856904645	0.0348862	4.07485	2.05072	13.2631	0.000270678	XP_016577110.1ABC transporter G family member 22
										up	TRINITY_DN6250_c0_g1_i18.p1	2.121658705697015	0.031083	5.04904	1.08519	13.4557	0.000244268	XP_016577454.1succinate--CoA ligase [ADP-forming] subunit beta, mitochondrial		up	TRINITY_DN158278_c0_g1_i1.p1	53.02716333377057	0.0350238	2.59333	5.72866	13.2517	0.000272328	XP_047261043.1inter-alpha-trypsin inhibitor heavy chain H3-like
										up	TRINITY_DN59545_c0_g1_i10.p1	2.431281468205154	0.0311153	4.78398	1.28172	13.4497	0.000245039	PHT87070.121 kDa protein		up	TRINITY_DN1676_c0_g2_i1.p1	8.03878	0.0351261	2.95554	3.00698	13.2263	0.000276041	KAF3675226.140S ribosomal protein SA
										up	TRINITY_DN5302_c2_g2_i1.p1	2.020330033398508	0.0311521	7.11663	1.01459	13.4436	0.000245846	NP_001311696.11-aminocyclopropane-1-carboxylate oxidase-like		up	TRINITY_DN463_c0_g1_i10.p1	5.023927143751662	0.0351261	3.51507	2.32882	13.2398	0.000274074	XP_016577856.1ruBisCO large subunit-binding protein subunit alpha
										up	TRINITY_DN17202_c0_g1_i1.p1	4.721635703740418	0.0313675	4.61611	2.23929	13.4267	0.000248067	XP_016560134.1glucan endo-1,3-beta-glucosidase 1		up	TRINITY_DN281_c0_g1_i65.p1	4.400200641276469	0.0351261	3.24908	2.13757	13.2301	0.00027549	XP_016547317.1putative phospholipid-transporting ATPase 9
										up	TRINITY_DN9563_c0_g1_i1.p1	4.098747519267733	0.0318162	3.61038	2.03518	13.3961	0.000252145	XP_016563563.1protein NRT1/ PTR FAMILY 2.11		up	TRINITY_DN281_c0_g1_i40.p1	4.400200641276469	0.0351261	3.24908	2.13757	13.2301	0.00027549	XP_016547317.1putative phospholipid-transporting ATPase 9
										up	TRINITY_DN16766_c0_g1_i48.p1	2.707874987072349	0.0318873	4.30259	1.43716	13.3646	0.000256417	XP_016573531.2protein disulfide-isomerase		up	TRINITY_DN281_c0_g1_i29.p1	4.400200641276469	0.0351261	3.24908	2.13757	13.2301	0.00027549	XP_016547317.1putative phospholipid-transporting ATPase 9
										up	TRINITY_DN16766_c0_g1_i18.p1	2.707874987072349	0.0318873	4.30259	1.43716	13.3646	0.000256417	XP_016573531.2protein disulfide-isomerase		up	TRINITY_DN34230_c0_g1_i2.p1	75.85299917070658	0.0352824	2.93342	6.24513	13.2104	0.000278402	NP_001311984.1trans-cinnamate 4-monooxygenase-like
										up	TRINITY_DN16766_c0_g1_i60.p1	2.707874987072349	0.0318873	4.30259	1.43716	13.3646	0.000256417	XP_016573531.2protein disulfide-isomerase		up	TRINITY_DN90_c0_g2_i2.p1	2.6901548885339714	0.0352824	5.84456	1.42769	13.2101	0.000278442	XP_016572046.1transmembrane 9 superfamily member 3
										up	TRINITY_DN16766_c0_g1_i25.p1	2.707874987072349	0.0318873	4.30259	1.43716	13.3646	0.000256417	XP_016573531.2protein disulfide-isomerase		up	TRINITY_DN22756_c0_g1_i1.p1	40.43121365542236	0.0358577	2.44283	5.3374	13.1731	0.000283999	XP_016556569.1peroxidase 45
										up	TRINITY_DN16766_c0_g1_i29.p1	2.707874987072349	0.0318873	4.30259	1.43716	13.3646	0.000256417	XP_016573531.2protein disulfide-isomerase		up	TRINITY_DN149_c1_g1_i5.p2	37.526649191734336	0.0358577	2.17613	5.22984	13.1719	0.000284174	-
										up	TRINITY_DN16766_c0_g1_i32.p1	2.707874987072349	0.0318873	4.30259	1.43716	13.3646	0.000256417	XP_016573531.2protein disulfide-isomerase		up	TRINITY_DN11956_c0_g1_i5.p1	93.6624	0.0364853	3.17761	6.5494	13.1261	0.000291215	-
										up	TRINITY_DN1217_c1_g1_i15.p1	3.851154036959671	0.0320892	4.09314	1.94529	13.3468	0.000258861	XP_016568729.1polyadenylate-binding protein RBP47		up	TRINITY_DN75_c0_g1_i2.p1	3.2153564413344498	0.0364853	4.96777	1.68498	13.1238	0.000291572	XP_016555783.2probable inactive receptor kinase At4g23740
										up	TRINITY_DN42572_c1_g1_i1.p1	51.17746699270432	0.0323272	2.75536	5.67744	13.3044	0.000264788	-		up	TRINITY_DN2309_c0_g1_i16.p4	58.03216228156274	0.0370472	2.61493	5.85878	13.0874	0.000297294	-
										up	TRINITY_DN1079_c0_g1_i11.p1	39.44296565469442	0.0323272	2.72507	5.3017	13.3102	0.000263973	KAF3625709.1putative phospholipase A1-II 1-like		up	TRINITY_DN9372_c0_g1_i16.p1	42.84387481310245	0.0374524	2.38701	5.42102	13.0631	0.000301168	-
										up	TRINITY_DN13463_c0_g1_i8.p1	4.105103012123489	0.0323272	3.46962	2.03742	13.3074	0.000264357	XP_016575607.1chaperone protein ClpB4, mitochondrial		up	TRINITY_DN25843_c0_g1_i2.p1	183.23765082330567	0.037719	4.32973	7.51757	13.0449	0.000304119	-
										up	TRINITY_DN13463_c0_g1_i10.p1	4.105103012123489	0.0323272	3.46962	2.03742	13.3074	0.000264357	XP_016575607.1chaperone protein ClpB4, mitochondrial		up	TRINITY_DN41609_c0_g1_i3.p1	140.68249855492155	0.037719	3.62799	7.1363	13.028	0.000306865	PHT88161.1Aldehyde dehydrogenase, mitochondrial
										up	TRINITY_DN45328_c0_g1_i12.p1	2.7592991807434033	0.0323272	5.32005	1.4643	13.3187	0.000262766	XP_016551358.2diphosphomevalonate decarboxylase 1		up	TRINITY_DN11317_c0_g1_i2.p1	51.11975556582798	0.037719	2.6184	5.67581	13.0275	0.000306948	KAF3653831.1CSC1-like protein ERD4
										up	TRINITY_DN37401_c0_g1_i1.p1	51.827753946515905	0.0326888	4.44119	5.69565	13.2769	0.000268702	-		up	TRINITY_DN24851_c0_g1_i1.p1	2.3842366662696333	0.037719	4.47948	1.25353	13.0268	0.000307071	KAF3616101.1Histone deacetylase 5
										up	TRINITY_DN152_c3_g1_i1.p1	2.6896970897056467	0.0326888	4.65888	1.42744	13.2759	0.000268836	XP_016554373.1BTB/POZ domain-containing protein At3g19850 isoform X1		up	TRINITY_DN101933_c0_g1_i13.p1	2.3112270333752933	0.0380326	4.703	1.20866	13.0074	0.000310256	XP_016562866.1topless-related protein 4 isoform X1
										up	TRINITY_DN16726_c0_g1_i1.p1	36.79559860652836	0.0327121	2.64091	5.20146	13.2708	0.000269571	XP_016551069.1probable glutathione peroxidase 8 isoform X4		up	TRINITY_DN17644_c0_g1_i9.p1	2.115386769189876	0.03821	6.21999	1.08092	12.9949	0.000312338	XP_016581165.2sodium/calcium exchanger NCL
										up	TRINITY_DN44421_c0_g1_i30.p1	18.19987722761648	0.0328293	3.37238	4.18586	13.2603	0.000271082	XP_047265851.1metal transporter Nramp6 isoform X2		up	TRINITY_DN33102_c1_g2_i2.p1	2.269358347848375	0.0384126	4.8081	1.18228	12.9812	0.000314632	XP_016577758.1protein TOC75-3, chloroplastic
										up	TRINITY_DN79480_c0_g1_i2.p1	45.58504552243243	0.0329405	2.73141	5.51049	13.2186	0.00027719	XP_047267152.1serpin-ZX-like		up	TRINITY_DN29499_c0_g1_i8.p1	73.26874437991628	0.0384759	3.26389	6.19513	12.9743	0.00031579	XP_047252564.1oligouridylate-binding protein 1
										up	TRINITY_DN3357_c0_g4_i1.p1	4.202430757166276	0.0329405	4.07534	2.07122	13.223	0.000276535	XP_016545338.1galactan beta-1,4-galactosyltransferase GALS3		up	TRINITY_DN1474_c0_g1_i13.p1	29.710946623402055	0.0386283	2.43929	4.89292	12.9631	0.000317683	XP_016548235.160S ribosomal protein L10a-1
										up	TRINITY_DN15230_c0_g3_i6.p1	3.6017405399911993	0.0329405	3.43059	1.84869	13.2268	0.000275982	XP_016573840.12-alkenal reductase (NADP(+)-dependent)		up	TRINITY_DN39815_c0_g1_i42.p1	42.66337204362729	0.0387507	2.41385	5.41493	12.9463	0.000320548	XP_016566389.13-ketoacyl-CoA thiolase 2, peroxisomal
										up	TRINITY_DN101933_c0_g1_i13.p1	2.334923284990084	0.0329405	4.703	1.22338	13.2246	0.000276291	XP_016562866.1topless-related protein 4 isoform X1		up	TRINITY_DN93837_c0_g1_i20.p1	7.659186970837272	0.0387507	3.19339	2.93719	12.9459	0.000320621	XP_016563431.2G patch domain-containing protein TGH isoform X1
										up	TRINITY_DN8842_c0_g1_i42.p1	2.155358070714539	0.0329405	5.98639	1.10793	13.2366	0.000274534	XP_016555773.1nucleoside diphosphate kinase 3		up	TRINITY_DN19447_c0_g3_i4.p1	2.4742901654281795	0.0387507	4.21417	1.30701	12.9462	0.000320565	XP_016569726.1chorismate mutase 2
										up	TRINITY_DN40477_c0_g2_i2.p1	3.005091578053816	0.0329575	7.36619	1.58741	13.2072	0.000278868	XP_016577475.2GDSL esterase/lipase LTL1		up	TRINITY_DN14581_c0_g2_i1.p1	74.72286681740057	0.0393808	2.95867	6.22348	12.912	0.000326488	XP_047261043.1inter-alpha-trypsin inhibitor heavy chain H3-like
										up	TRINITY_DN11017_c1_g1_i1.p1	2.875445203871131	0.0329575	5.93018	1.52379	13.2104	0.000278406	XP_016561025.1probable WRKY transcription factor 7		up	TRINITY_DN3433_c0_g1_i4.p1	3.89522	0.039515	6.94072	1.9617	12.9018	0.000328258	XP_016569445.1cellulose synthase A catalytic subunit 2 [UDP-forming]
										up	TRINITY_DN11440_c0_g1_i6.p1	2.2218704450045244	0.0329575	4.34448	1.15177	13.2046	0.000279259	XP_047258050.1protein DGS1, mitochondrial-like		up	TRINITY_DN13024_c0_g1_i3.p1	2.4281531267006096	0.0397994	4.67604	1.27986	12.8847	0.000331281	XP_047257692.1aluminum-activated malate transporter 12
										up	TRINITY_DN6236_c0_g1_i43.p1	3.2189071732640566	0.033267	4.16047	1.68657	13.1725	0.000284092	XP_016551416.1sulfate transporter 1.2		up	TRINITY_DN52310_c0_g1_i2.p1	2.431497320042885	0.0401503	4.38689	1.28185	12.8608	0.000335536	XP_016563734.1E3 ubiquitin-protein ligase RGLG2
										up	TRINITY_DN6236_c0_g1_i1.p1	3.2189071732640566	0.033267	4.16047	1.68657	13.1725	0.000284092	XP_016551416.1sulfate transporter 1.2		up	TRINITY_DN52310_c0_g1_i1.p1	2.431497320042885	0.0401503	4.38689	1.28185	12.8608	0.000335536	XP_016563734.1E3 ubiquitin-protein ligase RGLG2
										up	TRINITY_DN18743_c0_g1_i3.p1	2.10204	0.033267	5.33507	1.07179	13.1766	0.000283469	XP_016572321.1glycine--tRNA ligase, mitochondrial 1		up	TRINITY_DN190639_c0_g1_i1.p1	10.333789074897203	0.0402556	2.54528	3.3693	12.8485	0.000337754	-
										up	TRINITY_DN16674_c0_g1_i2.p1	49.13841478221492	0.033755	2.37995	5.61878	13.1307	0.000290503	KAF3660940.1UDP-glycosyltransferase 85A1		up	TRINITY_DN46203_c0_g1_i60.p1	2.3739140077893603	0.0405392	5.26619	1.24727	12.8279	0.000341481	NP_001311971.1enoyl-[acyl-carrier-protein] reductase [NADH], chloroplastic-like
										up	TRINITY_DN9164_c0_g1_i1.p1	3.4974854068897567	0.034067	3.95062	1.80632	13.1098	0.000293754	XP_016556701.2arogenate dehydrogenase 2, chloroplastic		up	TRINITY_DN6709_c0_g2_i3.p1	29.862753129946675	0.0405569	2.04227	4.90028	12.8234	0.000342303	XP_016569623.1probable methyltransferase PMT26
										up	TRINITY_DN3058_c0_g1_i2.p1	3.972216662105377	0.0347608	5.63406	1.98994	13.0441	0.000304236	KAF3684776.117.9 kDa class II heat shock protein		up	TRINITY_DN144_c3_g1_i10.p1	19.33049342430798	0.0406372	3.28244	4.27281	12.8124	0.000344331	KAF3652178.1hypothetical protein FXO38_16252
										up	TRINITY_DN26543_c0_g1_i32.p1	3.4453077753832075	0.0347608	4.34599	1.78463	13.0604	0.000301598	XP_016580453.1acetyl-CoA acetyltransferase, cytosolic 1		up	TRINITY_DN13804_c0_g1_i1.p1	27.223369742948947	0.0407029	2.20683	4.76677	12.8036	0.000345949	KAF3675126.1putative pyruvate dehydrogenase E1 component subunit beta, mitochondrial-like
										up	TRINITY_DN26543_c0_g1_i14.p1	2.7028725951077863	0.0347608	6.60675	1.43449	13.0523	0.000302916	XP_016580453.1acetyl-CoA acetyltransferase, cytosolic 1		up	TRINITY_DN2814_c0_g1_i25.p1	2.252270587364962	0.0407029	5.10924	1.17138	12.802	0.00034624	XP_016573708.1beta-hexosaminidase 1
										up	TRINITY_DN51521_c0_g1_i3.p1	2.4944002674373107	0.0348382	4.70603	1.31869	13.0357	0.000305613	XP_016552132.1protein NODULATION SIGNALING PATHWAY 2		up	TRINITY_DN6094_c0_g1_i7.p1	183.75507504098636	0.0407983	5.52012	7.52164	12.7904	0.000348408	NP_001311881.1probable carboxylesterase 120
										up	TRINITY_DN31872_c0_g3_i1.p1	2.0710659628516446	0.0350183	4.80368	1.05037	13.0186	0.00030841	XP_016561636.2structure-specific endonuclease subunit SLX1		up	TRINITY_DN14039_c0_g1_i1.p1	84.57890359875414	0.0412798	3.0637	6.40223	12.7575	0.000354578	-
										up	TRINITY_DN33714_c0_g1_i2.p1	2.293193585908965	0.0354071	8.05124	1.19736	12.9912	0.000312957	XP_016569419.1peroxidase 12		up	TRINITY_DN122_c2_g2_i1.p1	11.998765228563334	0.0413452	3.09923	3.58481	12.7461	0.00035675	XP_016539850.1arginine decarboxylase
										up	TRINITY_DN41085_c0_g3_i1.p2	48.051112902220886	0.0360994	2.6656	5.5865	12.9514	0.000319676	-		up	TRINITY_DN2333_c0_g1_i26.p1	2.4655510382098713	0.0413452	5.33774	1.30191	12.7438	0.000357199	XP_016575175.1protein disulfide-isomerase
										up	TRINITY_DN11830_c0_g1_i11.p1	3.6992861153312524	0.0363184	5.5239	1.88725	12.9366	0.000322219	XP_016560702.1beta-galactosidase 3		up	TRINITY_DN2333_c0_g1_i9.p1	2.4655510382098713	0.0413452	5.33774	1.30191	12.7438	0.000357199	XP_016575175.1protein disulfide-isomerase
										up	TRINITY_DN13774_c0_g1_i3.p1	2.943683776803522	0.0364991	6.38017	1.55762	12.9238	0.000324429	XP_047264519.1citrate synthase, mitochondrial isoform X1		up	TRINITY_DN8646_c0_g1_i1.p1	29.861157031951304	0.0423916	2.07743	4.9002	12.6843	0.000368738	KAF3620458.1Chitinase-like protein 2
										up	TRINITY_DN5223_c0_g3_i1.p1	28.213980091824677	0.0370747	2.10989	4.81834	12.8841	0.000331393	KAF3646546.160S ribosomal protein L9		up	TRINITY_DN5609_c0_g2_i7.p1	2.603947500018055	0.0423916	4.8888	1.3807	12.6784	0.000369901	XP_016545396.2uncharacterized protein LOC107845534
										up	TRINITY_DN5906_c0_g1_i1.p1	28.31531190980541	0.0372477	2.14512	4.82351	12.8684	0.000334176	-		up	TRINITY_DN1332_c0_g1_i4.p1	9.700976414575441	0.0430015	2.9355	3.27813	12.6312	0.000379368	XP_016577908.2F-box protein At4g18380
										up	TRINITY_DN222026_c0_g1_i1.p1	194.3929940327711	0.0373555	4.37003	7.60283	12.8595	0.000335765	XP_016548161.1argininosuccinate synthase, chloroplastic		up	TRINITY_DN1332_c0_g1_i3.p1	9.700976414575441	0.0430015	2.9355	3.27813	12.6312	0.000379368	XP_016577908.2F-box protein At4g18380
										up	TRINITY_DN43781_c1_g1_i2.p1	2.304779227345032	0.0386325	4.53286	1.20463	12.7932	0.000347885	XP_016551388.1uncharacterized protein LOC107851016		up	TRINITY_DN1332_c0_g1_i2.p1	9.700976414575441	0.0430015	2.9355	3.27813	12.6312	0.000379368	XP_016577908.2F-box protein At4g18380
										up	TRINITY_DN71358_c0_g1_i5.p1	2.8116968824520367	0.0391431	5.97035	1.49144	12.7652	0.000353133	XP_016571450.2protein disulfide isomerase-like 1-4		up	TRINITY_DN1332_c0_g1_i1.p1	9.700976414575441	0.0430015	2.9355	3.27813	12.6312	0.000379368	XP_016577908.2F-box protein At4g18380
										up	TRINITY_DN1934_c0_g1_i16.p1	2.92256	0.0391806	5.57647	1.54723	12.7599	0.000354122	XP_016578512.1alanine aminotransferase 2		up	TRINITY_DN702_c0_g2_i1.p1	2.0255665710122344	0.0430015	6.22987	1.01833	12.6439	0.000376791	XP_016575220.13-phosphoshikimate 1-carboxyvinyltransferase 1, chloroplastic
										up	TRINITY_DN4965_c0_g1_i9.p1	4.097881717209444	0.0394009	3.85581	2.03488	12.746	0.000356768	XP_016563022.1respiratory burst oxidase homolog protein C		up	TRINITY_DN6499_c0_g1_i2.p1	27.24308838106196	0.0430255	2.26927	4.76782	12.6196	0.000381724	XP_016565194.1embryogenesis-associated protein EMB8
										up	TRINITY_DN10228_c0_g1_i1.p1	2.49203	0.0394438	5.59597	1.31732	12.7406	0.000357811	XP_016558433.2phosphoserine aminotransferase 2, chloroplastic		up	TRINITY_DN12162_c0_g1_i1.p1	2.2354339529849763	0.0430255	4.41786	1.16055	12.6198	0.00038168	XP_016544830.1putative late blight resistance protein homolog R1A-10
										up	TRINITY_DN2714_c0_g2_i1.p1	25.507848172277836	0.0395786	2.11159	4.67287	12.7205	0.000361664	XP_016553367.1peptidyl-prolyl cis-trans isomerase		up	TRINITY_DN12162_c0_g1_i2.p1	2.2354339529849763	0.0430255	4.41786	1.16055	12.6198	0.00038168	XP_016544830.1putative late blight resistance protein homolog R1A-10
										up	TRINITY_DN3677_c0_g1_i9.p1	25.50783752422749	0.0395786	1.81586	4.67287	12.7205	0.000361665	XP_016543698.1pentatricopeptide repeat-containing protein At5g42310, chloroplastic isoform X3		up	TRINITY_DN9890_c0_g1_i1.p1	8.39887	0.0431131	2.70928	3.0702	12.6123	0.000383218	KAF3642913.1Anthocyanidin 3-O-glucoside 5-O-glucosyltransferase
										up	TRINITY_DN117632_c0_g1_i7.p1	25.50783752422749	0.0395786	2.17851	4.67287	12.7205	0.000361665	XP_016565297.1probable folate-biopterin transporter 4		up	TRINITY_DN8730_c0_g1_i2.p1	64.56408905335616	0.0435055	2.48369	6.01266	12.5884	0.000388152	XP_047258053.1serrate RNA effector molecule-like isoform X1
										up	TRINITY_DN3817_c0_g1_i1.p1	25.50783752422749	0.0395786	2.07681	4.67287	12.7205	0.000361665	XP_047266626.1heat shock cognate 70 kDa protein 2		up	TRINITY_DN1260_c0_g1_i45.p1	68.61085256781544	0.0435951	2.91678	6.10036	12.5776	0.000390399	XP_016551314.1cytochrome P450 71AU50
										up	TRINITY_DN20384_c0_g3_i1.p1	33.337624257142025	0.039659	2.29628	5.05908	12.7099	0.000363717	XP_016545453.160S ribosomal protein L8		up	TRINITY_DN866_c0_g4_i1.p1	3.5214191452937342	0.0435951	3.59772	1.81616	12.5794	0.000390017	XP_016559165.1probable L-type lectin-domain containing receptor kinase S.5
										up	TRINITY_DN14679_c0_g2_i2.p1	2.312647686147837	0.0399137	6.32043	1.20955	12.692	0.000367226	XP_016561655.2succinate dehydrogenase [ubiquinone] iron-sulfur subunit 2, mitochondrial		up	TRINITY_DN6546_c0_g1_i9.p1	53.502289801554184	0.0436824	2.59218	5.74153	12.5699	0.000392018	XP_047252017.1polyubiquitin
										up	TRINITY_DN47728_c2_g1_i1.p1	2.2577350108995744	0.0401069	6.5446	1.17488	12.6721	0.000371157	XP_016559844.1VQ motif-containing protein 4		up	TRINITY_DN30173_c0_g1_i1.p1	3.02559	0.0436824	6.11966	1.59722	12.5669	0.000392633	XP_016569445.1cellulose synthase A catalytic subunit 2 [UDP-forming]
										up	TRINITY_DN24732_c0_g1_i1.p1	2.1051517065768564	0.0401069	4.70542	1.07392	12.6727	0.000371033	KAF3643644.1Pentatricopeptide repeat-containing protein PNM1, mitochondrial		up	TRINITY_DN716_c3_g1_i7.p1	2.258295677091169	0.0439504	5.33166	1.17523	12.552	0.000395772	XP_016543579.1coatomer subunit beta-1
										up	TRINITY_DN76942_c0_g1_i2.p1	2.543564121160203	0.0403818	4.48541	1.34685	12.6526	0.000375042	XP_016582294.1probable acylpyruvase FAHD1, mitochondrial		up	TRINITY_DN14093_c0_g1_i1.p1	2.454850016031816	0.0442701	6.00554	1.29563	12.5187	0.000402906	XP_016544952.2multiple organellar RNA editing factor 8, chloroplastic/mitochondrial isoform X2
										up	TRINITY_DN7562_c0_g1_i1.p1	5.807076867563397	0.0405008	6.00749	2.53781	12.6438	0.000376821	KAF3627578.1Chaperone protein dnaJ 3		up	TRINITY_DN14561_c0_g1_i4.p1	2.037940813599116	0.0442701	5.47964	1.02711	12.5223	0.000402132	KAF3658295.1putative beta-D-xylosidase 6
										up	TRINITY_DN51039_c0_g1_i1.p1	25.514414968972005	0.040521	2.38708	4.67324	12.6362	0.000378355	NP_001311898.1bax inhibitor 1-like		up	TRINITY_DN52325_c0_g3_i2.p1	55.30906091469205	0.0442742	2.73118	5.78944	12.5144	0.000403836	XP_016548432.1prolycopene isomerase, chloroplastic
										up	TRINITY_DN33_c0_g1_i1.p1	48.40193085768361	0.0407877	2.71013	5.59699	12.6169	0.00038227	KAF3622128.1putative exopolygalacturonase clone-like		up	TRINITY_DN14649_c0_g1_i5.p1	13.869543473442219	0.0446197	2.82121	3.79385	12.493	0.000408471	PHT77783.1Sterol 3-beta-glucosyltransferase UGT80A2
										up	TRINITY_DN1579_c0_g1_i8.p1	2.5008897279146405	0.0407877	5.5893	1.32244	12.6106	0.000383555	KAF3619568.1Jacalin-related lectin 3		up	TRINITY_DN1460_c0_g1_i14.p1	3.577767902252428	0.0446328	8.1849	1.83906	12.4857	0.000410074	XP_016579673.1ribonuclease MC
										up	TRINITY_DN3008_c0_g2_i6.p1	2.457129453093905	0.0407877	4.66957	1.29697	12.6123	0.00038322	KAF3632212.1Cell division cycle protein 48 -like protein		up	TRINITY_DN1460_c0_g1_i11.p1	3.577767902252428	0.0446328	8.1849	1.83906	12.4857	0.000410074	XP_016579673.1ribonuclease MC
										up	TRINITY_DN3478_c0_g1_i3.p1	2.089460460479629	0.0421359	4.78554	1.06313	12.5411	0.000398101	KAF3643539.1Isocitrate dehydrogenase [NADP]		up	TRINITY_DN10754_c1_g1_i1.p1	188.6610856284482	0.0451887	4.04858	7.55965	12.4537	0.000417165	-
										up	TRINITY_DN1768_c3_g2_i3.p1	43.92543487429995	0.0421827	2.56771	5.45698	12.5337	0.000399679	KAF3615996.1putative serine/threonine-protein kinase-like isoform X1		up	TRINITY_DN41881_c0_g1_i6.p1	3.610672358614042	0.0451887	7.26909	1.85227	12.4525	0.000417434	PHT91059.1Acidic endochitinase pcht28
										up	TRINITY_DN3060_c0_g1_i9.p1	34.08261387066239	0.0421827	2.24162	5.09096	12.5297	0.000400539	XP_016572491.1zeatin O-glucosyltransferase		up	TRINITY_DN3870_c0_g1_i6.p1	2.657727748357764	0.0451887	6.70646	1.41019	12.4528	0.000417362	PHT84248.1Protein EXORDIUM-like 2
										up	TRINITY_DN2537_c2_g1_i4.p1	9.9716	0.0421827	2.07866	3.31783	12.5281	0.000400879	XP_016539793.1chromatin remodeling protein EBS isoform X1		up	TRINITY_DN3384_c0_g1_i8.p1	2.9132587665872434	0.0452356	4.87907	1.54263	12.4472	0.000418618	KAF3646673.1putative BURP domain-containing protein 5-like
										up	TRINITY_DN11182_c0_g1_i12.p1	3.204030039275265	0.042733	3.58872	1.67989	12.4941	0.000408239	XP_047268305.1ABC transporter A family member 1 isoform X1		up	TRINITY_DN173861_c0_g1_i2.p1	48.80745576320536	0.0456216	2.27128	5.60903	12.3948	0.000430529	XP_047258489.1kunitz trypsin inhibitor 3-like
										up	TRINITY_DN41651_c0_g2_i1.p1	54.048348674123595	0.04274	2.8782	5.75618	12.4873	0.000409726	XP_016573060.14-hydroxyphenylpyruvate dioxygenase		up	TRINITY_DN15919_c0_g1_i2.p1	24.6421	0.0456216	1.89418	4.62305	12.3954	0.00043039	XP_016561278.1cytochrome P450 85A1
										up	TRINITY_DN41651_c0_g2_i4.p1	54.048348674123595	0.04274	2.8782	5.75618	12.4873	0.000409726	XP_016573060.14-hydroxyphenylpyruvate dioxygenase		up	TRINITY_DN2472_c0_g1_i1.p1	24.64201185551895	0.0456216	1.89397	4.62305	12.3954	0.000430395	XP_016573859.1thioredoxin F-type, chloroplastic
										up	TRINITY_DN1759_c1_g1_i4.p1	2.102765390471203	0.0427834	5.03519	1.07229	12.4822	0.000410853	XP_016569898.1eukaryotic translation initiation factor 3 subunit F		up	TRINITY_DN6428_c0_g1_i1.p1	24.64197125590162	0.0456216	1.93192	4.62305	12.3954	0.000430398	XP_016544298.1probable dolichyl pyrophosphate Glc1Man9GlcNAc2 alpha-1,3-glucosyltransferase
										up	TRINITY_DN22540_c0_g2_i3.p1	63.9245	0.0436791	2.7362	5.9983	12.4338	0.000421631	KAF3632934.1Serine/arginine-rich splicing factor RS41		up	TRINITY_DN2714_c0_g2_i1.p1	24.64197125590162	0.0456216	2.11159	4.62305	12.3954	0.000430398	XP_016553367.1peptidyl-prolyl cis-trans isomerase
										up	TRINITY_DN10495_c0_g1_i7.p1	2.4024096531538492	0.0441343	4.47304	1.26448	12.408	0.000427509	XP_016539399.1pyruvate kinase isozyme A, chloroplastic		up	TRINITY_DN3817_c0_g1_i1.p1	24.64197125590162	0.0456216	2.07681	4.62305	12.3954	0.000430398	XP_047266626.1heat shock cognate 70 kDa protein 2
										up	TRINITY_DN26881_c2_g1_i11.p1	2.1864505998897963	0.0441343	6.26655	1.12859	12.4055	0.000428071	XP_016555605.2dnaJ protein ERDJ3B		up	TRINITY_DN4592_c0_g1_i1.p1	24.64196158556669	0.0456216	2.30076	4.62305	12.3954	0.000430399	KAF3630203.1putative polyneuridine-aldehyde esterase-like
										up	TRINITY_DN9595_c0_g1_i3.p2	37.069604615928455	0.0442848	2.52096	5.21216	12.3942	0.000430664	XP_016576023.1cytochrome P450 97B2, chloroplastic		up	TRINITY_DN19943_c0_g1_i64.p1	10.383258846692836	0.0457101	2.66174	3.37619	12.3814	0.000433641	XP_016577868.1dolichol kinase EVAN isoform X1
										up	TRINITY_DN17286_c0_g1_i69.p1	13.608057556400022	0.044408	2.41623	3.76639	12.3837	0.000433094	XP_047255746.1chaperone protein dnaJ 1, mitochondrial isoform X1		up	TRINITY_DN20092_c1_g1_i2.p1	4.4475525880784925	0.0457101	3.35782	2.15301	12.3815	0.000433599	XP_016548497.2caffeoylshikimate esterase
										up	TRINITY_DN1908_c0_g1_i12.p2	2.4387959188820276	0.0446336	4.4209	1.28617	12.3711	0.000436035	NP_001311548.1glyceraldehyde-3-phosphate dehydrogenase GAPCP1, chloroplastic		up	TRINITY_DN185_c0_g3_i1.p1	2.6488246855358617	0.045729	6.13439	1.40535	12.3747	0.00043518	KAF3666195.1putative protein TIME FOR COFFEE-like isoform X2
										up	TRINITY_DN4809_c0_g1_i11.p1	3.0292999011984194	0.0454412	4.57918	1.59898	12.3313	0.000445435	XP_016561424.1galactose mutarotase isoform X1		up	TRINITY_DN13433_c0_g1_i32.p1	10.337421152937857	0.0458308	2.30283	3.3698	12.3667	0.000437071	KAF3670298.1Beta-glucosidase 6
										up	TRINITY_DN80550_c0_g1_i1.p1	2.9028402077869098	0.0461204	6.45261	1.53747	12.2973	0.000453625	NP_001311532.1phenylalanine ammonia-lyase-like		up	TRINITY_DN3150_c1_g1_i1.p1	24.63876110546892	0.0458885	2.20837	4.62286	12.361	0.000438384	-
										up	TRINITY_DN871_c0_g1_i2.p1	8.385377993870248	0.0463819	5.32503	3.06788	12.2814	0.0004575	PHT83114.1hypothetical protein T459_11557		up	TRINITY_DN205915_c0_g1_i1.p1	34.73462561365615	0.0460404	2.66099	5.1183	12.3516	0.0004406	XP_016573358.1tryptamine 5-hydroxylase
										up	TRINITY_DN31394_c0_g1_i1.p1	2.765257663377952	0.0463819	3.9196	1.46741	12.2804	0.000457739	XP_016580595.1protein disulfide isomerase-like 2-3		up	TRINITY_DN2306_c0_g1_i23.p1	2.9829631060267077	0.0464389	7.20049	1.57675	12.3323	0.000445185	XP_016551314.1cytochrome P450 71AU50
										up	TRINITY_DN1615_c0_g2_i1.p1	454.1247367095004	0.047288	4.76734	8.82694	12.237	0.000468506	KAF3616150.1Hydroxymethylglutaryl-CoA synthase, cytoplasmic		up	TRINITY_DN48651_c0_g1_i11.p1	2.1693387291499104	0.0467219	4.9941	1.11726	12.3177	0.000448674	XP_016540449.1dolichyl-diphosphooligosaccharide--protein glycosyltransferase subunit STT3A isoform X2
										up	TRINITY_DN393_c0_g2_i3.p1	2.443514636359942	0.0477518	4.60935	1.28896	12.2136	0.000474432	KAF3661929.1Arogenate dehydratase 5, chloroplastic		up	TRINITY_DN8368_c0_g1_i5.p1	32.49083958730925	0.0468572	2.23937	5.02196	12.3017	0.000452549	XP_016547064.1elongation factor 1-alpha
										up	TRINITY_DN26317_c0_g2_i1.p1	3.1765819805115347	0.0480759	6.33736	1.66748	12.1836	0.000482106	XP_016539737.1polyol transporter 5		up	TRINITY_DN9880_c0_g1_i7.p1	27.20254366639874	0.0468572	2.04158	4.76567	12.2931	0.000454644	XP_016555688.1aquaporin TIP1-1
										up	TRINITY_DN13951_c0_g1_i3.p1	3.0070929814371596	0.0480759	5.22963	1.58837	12.1866	0.000481348	XP_016543975.2cytochrome P450 98A2		up	TRINITY_DN205431_c0_g1_i1.p1	16.747559699451752	0.0468572	2.68054	4.06588	12.2977	0.000453519	XP_016563395.1UDP-glycosyltransferase 89B2
										up	TRINITY_DN1117_c0_g3_i4.p1	2.165857665972937	0.0480759	4.65405	1.11494	12.1885	0.000480839	XP_016550686.1ABC transporter G family member 24 isoform X1		up	TRINITY_DN36486_c1_g1_i1.p1	12.620578934224167	0.0468572	3.11967	3.65771	12.3018	0.000452534	XP_016565173.1methionine gamma-lyase
										up	TRINITY_DN56311_c0_g2_i1.p1	39.70247834619257	0.0481351	2.68625	5.31116	12.1769	0.000483838	KAF3642787.1Ornithine aminotransferase, mitochondrial		up	TRINITY_DN2198_c0_g2_i4.p1	2.8336205462264443	0.0468572	4.30634	1.50265	12.2955	0.000454048	XP_016544811.1homeobox-leucine zipper protein HAT3
										up	TRINITY_DN89066_c0_g1_i3.p1	12.108733390658037	0.048732	2.7535	3.59798	12.1509	0.000490648	XP_016541568.160S ribosomal protein L11-1		up	TRINITY_DN203_c1_g1_i10.p1	3.8461404150528296	0.0468576	3.80693	1.94341	12.2899	0.000455427	XP_016545704.2protein DETOXIFICATION 18 isoform X1
										up	TRINITY_DN14_c0_g2_i7.p1	12.858421561147681	0.0488005	2.53893	3.68464	12.139	0.00049377	KAF3670164.1Transcription factor JUNGBRUNNEN 1		up	TRINITY_DN9261_c0_g3_i1.p1	11.64913502171798	0.0468857	2.38443	3.54215	12.2856	0.000456479	-
										up	TRINITY_DN12744_c0_g1_i4.p1	7.271474418964989	0.0488005	3.01259	2.86225	12.1436	0.000492569	XP_016564734.1gibberellin 20 oxidase 1		up	TRINITY_DN25757_c0_g1_i5.p1	6.829311516084826	0.0470135	2.46914	2.77174	12.2678	0.000460848	XP_016562466.1aldehyde dehydrogenase family 7 member A1
										up	TRINITY_DN666_c0_g1_i3.p1	2.000781919341894	0.0488005	5.92349	1.00056	12.1405	0.000493383	XP_016570698.1glucose-6-phosphate 1-dehydrogenase, chloroplastic		up	TRINITY_DN5911_c1_g1_i19.p1	2.6296909712033694	0.047118	5.053	1.39489	12.2605	0.000462655	XP_016548287.2probable sulfate transporter 3.3
										up	TRINITY_DN14581_c0_g2_i1.p1	65.5818	0.049016	2.95867	6.03522	12.1278	0.000496765	XP_047261043.1inter-alpha-trypsin inhibitor heavy chain H3-like		up	TRINITY_DN2607_c1_g1_i2.p1	109.97491268089323	0.0471663	3.4313	6.78103	12.2554	0.000463913	XP_016547391.1probable CoA ligase CCL7
										up	TRINITY_DN190639_c0_g1_i1.p1	9.967978487933125	0.0492406	2.54528	3.3173	12.1123	0.000500895	-		up	TRINITY_DN5542_c0_g1_i2.p1	45.09234247882325	0.04784	2.4676	5.49481	12.2195	0.000472924	-
										up	TRINITY_DN11775_c2_g1_i3.p1	2.3322447113091873	0.0492406	4.53277	1.22172	12.1162	0.000499862	XP_016542888.2delta(14)-sterol reductase isoform X1		up	TRINITY_DN56934_c0_g2_i1.p1	35.030897870057544	0.04784	2.27196	5.13056	12.2204	0.000472687	-
										up	TRINITY_DN2690_c0_g1_i3.p1	2.8017281313171183	0.0497527	5.01643	1.48632	12.0817	0.00050919	XP_016556236.1AP-1 complex subunit mu-2		up	TRINITY_DN3058_c0_g1_i1.p1	3.5462557071800767	0.04784	5.86433	1.8263	12.2243	0.000471715	XP_016563710.217.3 kDa class II heat shock protein
										up	TRINITY_DN6195_c0_g2_i5.p1	2.6157437817226343	0.0497527	4.10487	1.38722	12.0818	0.000509166	XP_016572795.1sugar transport protein 14		up	TRINITY_DN520_c3_g1_i4.p1	71.8374	0.0481155	2.99392	6.16666	12.191	0.000480197	XP_016544814.2fasciclin-like arabinogalactan protein 1
										up	TRINITY_DN64187_c0_g1_i3.p1	6.092817589692366	0.0498763	3.58348	2.60711	12.0741	0.000511284	KAF3663671.1putative cytochrome c oxidase subunit 5b-2, mitochondrial-like		up	TRINITY_DN38250_c0_g1_i2.p1	70.9936	0.0481155	2.97343	6.14962	12.197	0.000478663	-
										up	TRINITY_DN54347_c0_g1_i6.p1	51.352490996636924	0.0499688	2.85696	5.68236	12.0654	0.00051367	-		up	TRINITY_DN2940_c0_g1_i19.p1	37.64120957129076	0.0481155	2.30095	5.23424	12.2052	0.000476569	-
										up	TRINITY_DN61014_c0_g1_i1.p1	10.713118419707003	0.0499688	3.60874	3.42131	12.0556	0.000516361	XP_016545442.1COBRA-like protein 4 isoform X1		up	TRINITY_DN1283_c0_g3_i1.p1	15.157972449061882	0.0481155	3.55782	3.922	12.1901	0.000480435	XP_016561635.1anthocyanidin 3-O-glucosyltransferase 2
																				up	TRINITY_DN2545_c0_g1_i5.p1	7.597591948546915	0.0481155	2.68727	2.92554	12.1987	0.000478236	XP_016551489.2protein disulfide-isomerase
																				up	TRINITY_DN4399_c0_g1_i2.p1	2.395551911462293	0.0481155	6.15781	1.26036	12.187	0.000481242	XP_016552650.1UDP-D-apiose/UDP-D-xylose synthase 2
																				up	TRINITY_DN49050_c0_g1_i1.p1	52.76335245304047	0.0481727	2.61622	5.72146	12.1817	0.000482615	-
																				up	TRINITY_DN2352_c0_g2_i1.p1	2.294860974134598	0.0486178	5.20389	1.19841	12.1583	0.000488691	XP_016551550.1pyrophosphate--fructose 6-phosphate 1-phosphotransferase subunit alpha
																				up	TRINITY_DN11830_c0_g1_i9.p2	3.4982481075709813	0.048907	4.43563	1.80663	12.1442	0.00049241	XP_016560702.1beta-galactosidase 3
																				up	TRINITY_DN71770_c0_g1_i8.p1	24.627301638325484	0.0491461	2.04217	4.62219	12.1263	0.000497151	XP_016573377.1proline transporter 2 isoform X1
																				up	TRINITY_DN13846_c1_g1_i2.p1	45.0557	0.0493185	2.49359	5.49364	12.1163	0.00049983	PHT65360.1Uricase-2 isozyme 1
																				up	TRINITY_DN2048_c0_g2_i2.p1	2.661562797721032	0.0493535	4.79362	1.41227	12.1098	0.00050157	KAF3677068.1putative gamma-aminobutyrate transaminase 3, mitochondrial
																				up	TRINITY_DN10699_c0_g1_i2.p1	2.055695661833822	0.0493535	5.23506	1.03963	12.1089	0.000501825	PHT93569.1Brefeldin A-inhibited guanine nucleotide-exchange protein 2
																				up	TRINITY_DN9921_c0_g1_i8.p1	9.629020473173838	0.0494195	2.21031	3.26739	12.0943	0.000505756	XP_016554348.1transaldolase
																				up	TRINITY_DN19970_c0_g1_i2.p1	9.628984969827984	0.0494195	2.2412	3.26738	12.0943	0.000505768	XP_016559655.2CBL-interacting serine/threonine-protein kinase 12
																				up	TRINITY_DN15264_c0_g1_i11.p1	9.628949466743789	0.0494195	2.51863	3.26738	12.0942	0.00050578	NP_001311761.1guanine nucleotide-binding protein subunit beta-like protein
																				up	TRINITY_DN7965_c0_g1_i6.p1	11.707431394889495	0.0494417	2.75059	3.54935	12.0813	0.000509293	XP_016559459.140S ribosomal protein S4
																				up	TRINITY_DN10385_c0_g1_i5.p1	2.928702954328095	0.0494417	4.00967	1.55026	12.0816	0.000509225	KAF3650322.1putative ATP synthase subunit delta', mitochondrial-like
																				up	TRINITY_DN2015_c0_g1_i10.p1	2.472489724748481	0.0494417	4.70272	1.30596	12.0886	0.000507321	KAF3664479.1putative phospholipid-transporting ATPase 5
																				up	TRINITY_DN734_c0_g2_i1.p1	2.3051288789136715	0.0494417	4.28731	1.20485	12.0829	0.000508865	XP_016561786.1uncharacterized protein LOC107860810
																				up	TRINITY_DN4141_c0_g1_i9.p1	128.74697756157406	0.0494743	3.56124	7.00839	12.0754	0.000510915	-
																				up	TRINITY_DN11422_c1_g1_i4.p1	39.92119779410444	0.0494743	2.51801	5.31908	12.0741	0.000511273	XP_016542355.1NADPH-dependent aldo-keto reductase, chloroplastic
																				up	TRINITY_DN27717_c0_g1_i30.p1	8.027963895442873	0.0498197	2.73192	3.00503	12.0551	0.000516498	XP_016553901.2beta-glucosidase BoGH3B isoform X1
																				up	TRINITY_DN18507_c0_g1_i4.p1	2.607651542563004	0.0498269	3.80667	1.38275	12.0483	0.000518401	XP_016555997.2translation initiation factor eIF-2B subunit delta isoform X1
																				up	TRINITY_DN65213_c0_g1_i1.p1	2.079025778265689	0.0498269	5.03395	1.05591	12.0463	0.000518955	XP_016559594.1probable alpha,alpha-trehalose-phosphate synthase [UDP-forming] 7

## Sheet: TableS6
Table S6 Seventy differentially expressed genes (DEGs) related to plant defense in PA3+Col and Col treatments (false discovery rate (FDR) < 0.05).
Tag	ID	Annotation	GO name	PA3		Col		PA3+Col
				FDR	logFC	FDR	logFC	FDR	logFC		Mock_1	Mock_2	Mock_3	PA3_1	PA3_2	PA3_3	PA3Col_1	PA3Col_2	PA3Col_3	Col_1	Col_2	Col_3
up	TRINITY_DN2550_c0_g1_i18.p1	KAF3659690.1Endochitinase B	P:chitin catabolic process; P:cell wall macromolecule catabolic process; P:defense response to fungus; F:chitinase activity; F:chitin binding	0.51857	2.70324	2.28577e-30	7.10713	8.71266e-15	5.64879		0	1.78654	1.77699	4.96892	6.29373	5.70253	54.1403	44.5549	23.2292	95.6228	122.68	101.324
up	TRINITY_DN3150_c1_g1_i20.p1	XP_047260710.1extensin-2-like, partial	P:plant-type cell wall organization; F:structural constituent of cell wall	0.247645	4.94521	6.54782e-11	7.85782	2.60205e-10	7.79453		0	0	0.888495	0.993783	6.29373	5.70253	33.9704	37.7003	15.4862	34.6764	34.1895	17.8808
up	TRINITY_DN4112_c0_g2_i1.p1	XP_016563240.1lichenase	P:defense response to nematode; P:defense response; P:innate immune response; P:defense response to fungus	1	-0.176886	3.22441e-13	4.21232	1.935e-07	3.28932		1.03215	10.7192	6.21946	3.97513	6.29373	6.65295	84.9259	51.4095	39.6833	131.35	110.613	78.4767
up	TRINITY_DN3330_c1_g1_i1.p1	XP_016567327.2thaumatin-like protein	P:defense response	1	0	1.44147e-13	8.39761	1.43128e-06	6.84919		0	0	0	0.993783	0	0.950422	18.0468	6.8546	19.3577	35.7272	32.1784	56.6225
up	TRINITY_DN3321_c2_g1_i1.p2	XP_047266608.1(E,E)-geranyllinalool synthase	P:response to wounding; P:response to bacterium; P:response to jasmonic acid; P:response to herbivore	0.685075	0.838992	3.10462e-07	2.43942	3.91728e-05	2.12797		91.8615	58.0625	54.1982	119.254	122.728	115.951	257.963	446.692	196.481	253.243	291.617	510.596
up	TRINITY_DN3215_c0_g1_i11.p1	NP_001311825.1osmotin-like protein OSML81 precursor	P:defense response; P:response to salt stress; P:defense response to bacterium; P:innate immune response; P:defense response to fungus; C:cytoplasm	1	0.182584	6.17809e-10	4.55361	4.56181e-05	3.29818		6.19291	38.4106	22.2124	25.8384	23.077	28.5127	251.593	209.065	215.838	896.332	441.447	249.338
up	TRINITY_DN13090_c0_g1_i13.p1	XP_016539393.1basic form of pathogenesis-related protein 1	P:response to biotic stimulus; C:extracellular space	0.982774	-0.615424	2.81633e-08	5.21841	0.000157396	3.96761		0	6.25289	2.66548	0.993783	0	5.70253	54.1403	35.4154	44.5227	147.112	115.641	48.6755
up	TRINITY_DN6791_c0_g1_i1.p1	KAF3628122.1Thaumatin-like protein 1	P:defense response	1	0.000150738	0.107911	2.75353	0.000459953	4.24777		0	0	3.55398	0	0	3.80169	15.9236	19.4214	31.9402	3.1524	11.0613	8.94039
up	TRINITY_DN1057_c0_g3_i1.p1	XP_016542833.1probable 2-oxoglutarate-dependent dioxygenase SLC1	P:response to molecule of fungal origin	0.685075	1.96899	0.0224513	2.78363	0.000459953	3.57768		1.03215	1.78654	3.55398	9.93783	10.4896	2.85127	30.7857	29.7033	7.74308	12.6096	14.078	10.9271
up	TRINITY_DN3330_c0_g1_i1.p1	XP_016567350.1protein P21-like	P:defense response	0.685075	3.55025	0.000149866	6.51891	0.000747322	6.27079		0	0.89327	0	0.993783	4.19582	0.950422	15.9236	7.99704	7.74308	6.3048	9.05017	18.8742
up	TRINITY_DN4457_c0_g1_i1.p1	XP_047250530.1wound-induced protein WIN2	P:defense response to bacterium; P:defense response to fungus; F:chitin binding	0.685075	1.50504	1.56308e-06	5.63435	0.000758171	4.24635		3.09646	13.399	13.3274	71.5524	7.34269	12.3555	292.995	151.944	140.343	824.878	350.946	323.841
up	TRINITY_DN197_c0_g1_i2.p1	KAF3625086.1putative polygalacturonase-like	P:response to wounding; P:regulation of defense response; P:regulation of jasmonic acid mediated signaling pathway	0.641507	4.45762	0.00355832	6.10499	0.00107372	6.57939		0	0.89327	0	4.96892	4.19582	0.950422	10.6157	25.1335	2.90366	10.508	6.03345	9.93377
up	TRINITY_DN3470_c1_g1_i7.p1	KAF3622798.1putative serine/threonine-protein kinase	P:positive regulation of defense response to bacterium; P:positive regulation of defense response to oomycetes; P:regulation of salicylic acid mediated signaling pathway	0.109291	5.37597	0.018338	5.18915	0.00201633	5.86923		0	0	0	1.98757	10.4896	4.75211	7.43102	10.2819	5.80731	4.2032	6.03345	3.97351
up	TRINITY_DN3146_c1_g1_i1.p1	XP_016570230.1protein HYPER-SENSITIVITY-RELATED 4-like	P:response to molecule of bacterial origin; P:response to stress; P:salicylic acid mediated signaling pathway; P:cellular response to hormone stimulus	0.685075	2.035	0.000891554	3.8406	0.00204744	3.76212		1.03215	0.89327	3.55398	10.9316	5.24478	3.80169	29.7241	23.9911	9.67885	12.6096	12.0669	37.7483
up	TRINITY_DN73765_c2_g1_i2.p1	XP_016573161.2ethylene-response factor C3	P:defense response; P:ethylene-activated signaling pathway	1	0.237172	0.00651613	2.1093	0.00445938	2.21962		9.28937	8.9327	7.99645	9.93783	8.39164	11.4051	19.1083	27.4184	66.7841	36.778	29.1617	37.7483
up	TRINITY_DN14782_c0_g1_i2.p1	XP_016539354.2fatty acid amide hydrolase isoform X1	P:defense response to bacterium	1	0	0.312672	3.57197	0.00499425	5.23942		0	0	0.888495	0	0	0.950422	5.30787	5.71217	4.83943	1.0508	3.01672	0.993377
up	TRINITY_DN4880_c0_g1_i37.p1	XP_016575736.1heat shock protein 83	P:defense response to bacterium; P:innate immune response	0.51857	2.33612	0.000144118	3.69128	0.00594692	3.11669		0	1.78654	5.33097	7.95027	12.5875	13.3059	14.862	12.5668	30.0044	15.762	30.1672	36.7549
up	TRINITY_DN61014_c0_g1_i2.p1	XP_016545443.1COBRA-like protein 4 isoform X2	P:cellulose microfibril organization; P:plant-type cell wall cellulose biosynthetic process; C:membrane	0.343649	4.03739	0.00674117	4.80426	0.00619831	4.96139		0	0.89327	2.66548	36.77	4.19582	2.85127	27.6009	41.1276	10.6467	21.016	20.1115	25.8278
up	TRINITY_DN41881_c0_g1_i9.p1	KAF3668514.1Acidic endochitinase Q	P:chitin catabolic process; P:cell wall macromolecule catabolic process; P:defense response to fungus; F:chitinase activity	0.685075	1.9957	0.00210229	5.21446	0.00649996	4.88328		3.09646	4.46635	2.66548	35.7762	0	4.75211	136.943	82.2552	61.9447	56.7432	83.4627	194.702
up	TRINITY_DN5807_c0_g1_i1.p1	NP_001311869.1branched-chain-amino-acid aminotransferase 2, chloroplastic-like	P:plant-type cell wall organization or biogenesis	0.360091	4.64825	0.00170365	5.4798	0.00747764	5.23644		0	0	0	2.98135	3.14687	4.75211	4.2463	7.99704	3.87154	4.2032	4.0223	8.94039
up	TRINITY_DN8707_c0_g3_i1.p1	KAF3646461.1Aquaporin PIP2-1	P:response to nematode; P:response to abscisic acid	0.757302	-1.29303	0.474322	1.64881	0.00769897	3.00034		0	0	3.55398	0	0	1.90084	8.49259	9.13947	10.6467	4.2032	5.02787	1.98675
up	TRINITY_DN3058_c0_g1_i2.p1	KAF3684776.117.9 kDa class II heat shock protein	P:response to stress; P:response to abiotic stimulus	0.51857	1.7165	0.0347608	1.98994	0.00845239	2.32033		9.28937	13.399	13.3274	44.7202	40.9093	33.2648	54.1403	33.1306	90.0133	17.8636	52.2899	67.5496
up	TRINITY_DN6157_c0_g1_i1.p1	NP_001311770.1mitogen-activated protein kinase kinase 9	P:phosphorylation; P:regulation of biological process; F:protein serine/threonine kinase activity	0.685075	0.868184	0.00169616	1.8044	0.00975963	1.63498		29.9324	23.225	19.5469	62.6083	36.7134	32.3143	41.4014	106.246	76.4629	57.794	94.524	88.4105
up	TRINITY_DN852_c1_g1_i34.p1	XP_016559629.1probable LRR receptor-like serine/threonine-protein kinase At1g07650 isoform X1	P:jasmonic acid and ethylene-dependent systemic resistance; P:regulation of innate immune response; P:defense response to other organism	0.685075	3.87741	0.212834	4.29365	0.0113553	6.09896		0	0	0	0	2.09791	3.80169	4.2463	15.9941	7.74308	6.3048	0	1.98675
up	TRINITY_DN1253_c0_g1_i3.p1	XP_016562377.2protein MANNAN SYNTHESIS-RELATED 1	P:cell wall macromolecule biosynthetic process; P:cell wall pectin biosynthetic process; C:plant-type cell wall	0.392341	1.36515	0.191548	1.12656	0.0133127	1.64684		30.9646	19.6519	27.5433	38.7575	97.5529	58.9262	73.2486	114.243	57.1052	53.5908	66.3679	43.7086
up	TRINITY_DN395_c2_g1_i5.p1	XP_016568983.1phosphoenolpyruvate carboxykinase (ATP) 1	P:innate immune response; P:defense response to fungus	1	-0.377951	0.482105	1.62844	0.0162278	3.01046		0	0	4.44247	0	0	3.80169	10.6157	15.9941	11.6146	3.1524	7.03902	3.97351
up	TRINITY_DN1760_c0_g1_i31.p1	XP_047262377.1protein COBRA	P:cellulose microfibril organization; P:plant-type cell wall cellulose biosynthetic process; C:plant-type cell wall	0.685075	0.998407	0.0502103	1.39236	0.0170014	1.5809		19.6109	15.1856	27.5433	26.8321	62.9373	34.2152	72.1871	65.1187	51.2979	47.286	68.3791	43.7086
up	TRINITY_DN46588_c1_g2_i1.p1	XP_016569445.1cellulose synthase A catalytic subunit 2 [UDP-forming]	P:plant-type primary cell wall biogenesis; P:cellulose biosynthetic process; C:cellulose synthase complex	0.685075	1.30122	0.240499	1.37854	0.018229	2.04815		12.3858	3.57308	8.88495	10.9316	32.5176	14.2563	25.4778	42.27	30.9723	13.6604	26.1449	19.8675
up	TRINITY_DN13153_c0_g1_i2.p1	XP_016555529.2endochitinase EP3	P:chitin catabolic process; P:response to fungus; P:systemic acquired resistance; P:cell wall macromolecule catabolic process; P:innate immune response; F:chitinase activity; F:chitin binding; C:plant-type cell wall	0.908267	-0.393735	0.019925	1.9046	0.0191537	1.94455		31.9967	35.7308	26.6548	47.7016	17.8322	8.5538	160.298	133.665	69.6877	170.23	73.407	98.3443
up	TRINITY_DN61014_c0_g1_i1.p1	XP_016545442.1COBRA-like protein 4 isoform X1	P:cellulose microfibril organization; P:plant-type cell wall cellulose biosynthetic process	0.685075	1.80149	0.0499688	3.42131	0.0204886	3.79194		1.03215	0	2.66548	11.9254	1.04896	0	22.2931	20.5638	6.7752	9.4572	15.0836	11.9205
up	TRINITY_DN14677_c0_g1_i1.p1	KAF3648192.1Vacuolar-processing enzyme	P:response to wounding; P:response to ethylene; P:response to salicylic acid; P:response to jasmonic acid	1	0	0.236912	3.87238	0.0223116	5.02968		0	0	0.888495	0	0	0.950422	3.18472	3.4273	6.7752	1.0508	3.01672	1.98675
up	TRINITY_DN223104_c0_g1_i1.p1	XP_016560512.1gibberellin-regulated protein 11	P:defense response	0.685075	2.42877	0.000273657	4.30366	0.0261451	3.55913		1.03215	0	0	3.97513	4.19582	0.950422	5.30787	7.99704	4.83943	7.3556	12.0669	7.94701
up	TRINITY_DN6872_c0_g1_i10.p1	XP_016560166.1protein STRUBBELIG-RECEPTOR FAMILY 8	P:transmembrane receptor protein serine/threonine kinase signaling pathway; P:defense response to fungus	0.685075	2.19154	0.12695	2.52052	0.0283507	3.09351		1.03215	1.78654	3.55398	1.98757	18.8812	5.70253	18.0468	19.4214	10.6467	9.4572	14.078	7.94701
up	TRINITY_DN13396_c0_g1_i3.p1	KAF3628115.1DNA-damage-repair/toleration protein	P:defense response to fungus	0.685075	1.87507	0.436556	3.19681	0.0302171	4.76918		0	0	0.888495	0	0	1.90084	4.2463	4.56973	2.90366	1.0508	0	2.98013
up	TRINITY_DN17202_c0_g1_i1.p1	XP_016560134.1glucan endo-1,3-beta-glucosidase 1	P:defense response; F:polysaccharide binding; F:glucan endo-1,3-beta-D-glucosidase activity	0.685075	1.15583	0.0313675	2.23929	0.0304945	2.26195		6.19291	4.46635	7.10796	5.9627	26.2239	7.60338	28.6625	26.276	30.9723	29.4224	38.2118	13.9073
up	TRINITY_DN7070_c0_g1_i24.p1	KAF3650653.1DEMETER-like protein 2	P:defense response to fungus	0.685075	1.37037	0.219242	1.52004	0.0338145	2.02868		5.16076	2.67981	8.88495	5.9627	22.0281	12.3555	23.3546	26.276	15.4862	15.762	18.1003	10.9271
up	TRINITY_DN3510_c0_g2_i1.p1	PHT78528.1Heat shock protein 82	P:defense response to bacterium; P:innate immune response	0.241335	1.57098	0.000153001	2.25064	0.0343978	1.56369		44.3825	55.3827	39.9823	193.788	75.5248	144.464	117.835	102.819	189.706	131.35	243.349	261.258
up	TRINITY_DN41881_c0_g1_i6.p1	PHT91059.1Acidic endochitinase pcht28	P:chitin catabolic process; P:defense response to fungus; F:chitinase activity	0.685075	0.888938	0.0232862	1.98632	0.0451887	1.85227		28.9002	90.2203	27.5433	126.21	110.14	38.0169	204.884	155.371	171.316	142.909	155.864	262.251
up	TRINITY_DN4592_c0_g1_i1.p1	KAF3630203.1putative polyneuridine-aldehyde esterase-like	P:jasmonic acid metabolic process; P:salicylic acid metabolic process	1	0	0.000896954	5.47799	0.0456216	4.62305		0	0	0	0	0	0	5.30787	3.4273	1.93577	5.254	6.03345	5.96026
up	TRINITY_DN574_c0_g1_i30.p1	XP_016566469.1pathogenesis-related protein STH-21	P:defense response; P:response to biotic stimulus; F:signaling receptor activity	0.685075	3.2343	0.0184171	6.11842	0.0685567	5.05814		3.09646	0	0	31.8011	0	1.90084	38.2167	50.2671	21.2935	110.334	26.1449	84.437
up	TRINITY_DN65308_c0_g1_i1.p1	XP_016582213.1pathogenesis-related protein P2	P:defense response to bacterium; P:defense response to fungus; F:chitin binding	1	0.150745	0.00344828	3.31787	0.0689609	2.4559		3.09646	16.0789	2.66548	16.8943	6.29373	2.85127	59.4482	30.8457	29.0366	53.5908	45.2509	108.278
up	TRINITY_DN1450_c0_g1_i6.p1	XP_016550873.1inositol-3-phosphate synthase	P:immune effector process; P:defense response to bacterium; P:defense response to fungus; P:defense response to virus	0.685075	0.6642	9.07822e-05	1.71386	0.0834607	1.01951		59.8648	82.1808	96.8459	158.012	92.3081	132.109	163.482	139.377	190.673	256.395	220.221	297.02
up	TRINITY_DN41881_c0_g2_i3.p1	PHT91056.1Endochitinase 2	P:chitin catabolic process; P:cell wall macromolecule catabolic process; P:defense response to fungus; F:chitinase activity; F:chitin binding	1	0	0.0294679	7.33316	0.0949417	6.05152		0	0	0	0	0	0	24.4162	1.14243	0	11.5588	28.1561	19.8675
up	TRINITY_DN26020_c0_g1_i1.p1	KAF3679301.1putative disease resistance protein RGA3-like isoform X1	P:response to chitin; P:innate immune response	0.685075	3.79146	0.0294611	6.11196	0.181348	4.60069		0	0	0	4.96892	1.04896	0	3.18472	5.71217	1.93577	22.0668	1.00557	3.97351
up	TRINITY_DN7025_c0_g2_i2.p2	XP_016539405.1pathogenesis-related protein PR-4-like	P:defense response to bacterium; P:defense response to fungus	1	-0.304677	7.72473e-05	3.74598	0.213534	1.99975		1.03215	4.46635	0.888495	4.96892	0	0.950422	7.43102	3.4273	11.6146	29.4224	16.0892	25.8278
up	TRINITY_DN4112_c0_g1_i9.p1	XP_016581736.1glucan endo-1,3-beta-glucosidase, basic	P:defense response to nematode; P:innate immune response; P:defense response to fungus	1	0.48701	0.00970455	4.83605	0.240252	2.7195		12.3858	36.6241	38.2053	109.316	4.19582	19.9589	201.699	214.778	182.93	2112.11	267.483	220.53
up	TRINITY_DN10739_c0_g1_i4.p1	KAF3635491.1Polygalacturonase inhibitor	P:negative regulation of catalytic activity; P:defense response to fungus; F:polygalacturonase inhibitor activity; C:Golgi apparatus; C:plant-type cell wall; C:plasmodesma; C:membrane	0.468556	1.30447	7.72473e-05	2.19133	0.266059	0.993931		34.061	35.7308	27.5433	72.5462	44.0561	116.902	72.1871	50.2671	70.6556	198.601	94.524	140.066
down	TRINITY_DN792_c1_g1_i2.p1	PHT85946.1Beta-galactosidase 9	P:carbohydrate metabolic process; F:beta-galactosidase activity; F:carbohydrate binding; C:plant-type cell wall	0.873105	-0.223257	1.38487e-06	-1.98853	0.00426081	-1.31408		52.6397	54.4895	42.6478	46.7078	43.0072	37.0665	30.7857	19.4214	11.6146	11.5588	12.0669	13.9073
down	TRINITY_DN3437_c0_g1_i20.p1	XP_047254820.1beta-D-xylosidase 1 isoform X4	P:xylan catabolic process; F:xylan 1,4-beta-xylosidase activity; C:plant-type cell wall	0.685075	-1.143	5.646e-05	-2.77814	0.0302171	-1.66084		31.9967	31.2644	18.6584	20.8694	9.4406	7.60338	13.8005	4.56973	8.71097	6.3048	3.01672	2.98013
down	TRINITY_DN24976_c0_g1_i3.p1	XP_016548672.2aluminum-activated malate transporter 2	P:malate transmembrane transport; C:plant-type vacuole membrane	0.685075	-0.738808	0.000242724	-4.38841	0.552252	-0.623502		11.3537	9.82597	9.77344	4.96892	5.24478	8.5538	6.36945	11.4243	2.90366	1.0508	0	0
down	TRINITY_DN4113_c0_g1_i17.p1	XP_016564655.2remorin	P:cell-cell signaling; F:monosaccharide binding; F:galacturonate binding; C:plasma membrane	1	-0.171463	0.000295673	-1.4755	0.0404799	-1.02184		200.237	113.445	123.501	159.005	98.6018	125.456	80.6796	78.8279	57.1052	53.5908	37.2063	61.5893
down	TRINITY_DN8298_c0_g1_i75.p2	KAF3625960.12-succinylbenzoate--CoA ligase, chloroplastic/peroxisomal	P:fatty acid metabolic process; P:phenylpropanoid metabolic process; P:phylloquinone biosynthetic process; F:4-coumarate-CoA ligase activity;	0.540267	-2.06086	0.000909661	-3.76074	0.262835	-1.56903		8.25721	21.4385	29.3203	5.9627	3.14687	6.65295	9.55417	2.28487	9.67885	2.1016	1.00557	1.98675
down	TRINITY_DN3347_c0_g1_i3.p1	XP_016578423.1ABC transporter I family member 17	P:response to aluminum ion; F:UDP-glucose transmembrane transporter activity; C:membrane	0.343649	-1.98343	0.000915107	-3.38322	0.150608	-1.44861		9.28937	8.9327	8.88495	2.98135	0	4.75211	3.18472	2.28487	4.83943	0	1.00557	1.98675
down	TRINITY_DN2723_c0_g1_i6.p1	XP_016543767.1two-component response regulator ORR9	P:phosphorelay signal transduction system; P:cytokinin-activated signaling pathway	0.397428	-1.17547	0.00170221	-1.75714	0.297578	-0.790009		23.7395	34.8375	27.5433	13.913	14.6854	10.4546	16.9852	13.7092	20.3256	4.2032	11.0613	9.93377
down	TRINITY_DN5461_c0_g1_i5.p1	KAF3639317.1S-adenosylmethionine synthase 1	P:S-adenosylmethionine biosynthetic process	1	-0.0911825	0.00224064	-1.03896	0.0959521	-0.708393		665.738	569.906	435.362	522.73	443.708	570.253	317.411	371.291	335.856	238.532	270.5	274.172
down	TRINITY_DN31592_c0_g1_i31.p1	XP_016559981.1bifunctional riboflavin kinase/FMN phosphatase	P:apoptotic process; P:wound healing; P:reactive oxygen species metabolic process; F:riboflavin kinase activity	0.201438	-3.64235	0.00278016	-5.514	0.0675401	-2.87323		8.25721	6.25289	3.55398	1.98757	0	0	0	2.28487	0	0	0	0
down	TRINITY_DN5106_c1_g1_i11.p1	ACN60401.1chalcone isomerase, partial	P:response to auxin; P:flavonoid biosynthetic process; P:response to UV-B; F:chalcone isomerase activity; C:plant-type vacuole membrane	0.988027	-0.231537	0.00287848	-2.09143	1	-0.0465962		16.5144	18.7587	11.5504	13.913	16.7833	9.50422	13.8005	20.5638	11.6146	6.3048	3.01672	1.98675
down	TRINITY_DN2065_c1_g3_i1.p2	KAF3619947.1Aquaporin PIP2-1	P:response to water deprivation; P:transmembrane transport; C:plasma membrane	0.685075	-0.569973	0.00370796	-2.23129	0.234222	-1.0971		17.5466	16.0789	12.4389	10.9316	15.7343	5.70253	5.30787	9.13947	7.74308	1.0508	6.03345	2.98013
down	TRINITY_DN13556_c0_g1_i1.p1	XP_016554706.1transcription factor IBH1-like 1	P:brassinosteroid mediated signaling pathway	0.685075	-0.756276	0.00431214	-1.58911	0.709992	-0.290025		45.4147	43.7702	59.5292	22.857	40.9093	25.6614	35.032	47.9822	41.6191	18.9144	21.1171	9.93377
down	TRINITY_DN2592_c2_g1_i7.p1	AHI85731.1DIN1	P:response to oxidative stress; P:response to wounding; P:response to jasmonic acid	0.685075	-0.600928	0.00717531	-1.61864	0.0187383	-1.51824		812.303	957.585	616.615	892.417	290.561	413.434	301.487	210.208	320.37	250.09	190.054	314.9
down	TRINITY_DN112_c0_g1_i37.p1	XP_016576479.1protein DETOXIFICATION 42 isoform X1	P:response to xenobiotic stimulus; P:response to aluminum ion	0.187381	-2.40817	0.00847238	-2.75643	0.110077	-1.67613		8.25721	9.82597	6.21946	1.98757	3.14687	0.950422	2.12315	3.4273	2.90366	2.1016	0	1.98675
down	TRINITY_DN7512_c0_g1_i37.p1	XP_016571807.1protein BREVIS RADIX	P:cytokinin-activated signaling pathway; P:response to abscisic acid	0.685075	-1.2535	0.01662	-3.97969	0.381603	-1.60069		9.28937	10.7192	3.55398	6.95648	3.14687	0.950422	3.18472	3.4273	1.93577	1.0508	0	0.993377
down	TRINITY_DN5034_c0_g1_i107.p1	XP_016547142.1E3 SUMO-protein ligase SIZ1 isoform X1	P:regulation of abscisic acid-activated signaling pathway; P:regulation of salicylic acid metabolic process; F:SUMO ligase activity	0.685075	-0.74185	0.0166838	-1.60832	0.454911	-0.675322		22.7073	16.0789	13.3274	9.93783	10.4896	11.4051	16.9852	9.13947	7.74308	7.3556	3.01672	6.95364
down	TRINITY_DN50_c2_g1_i33.p1	NP_001311519.1beta-galactosidase-like precursor	P:carbohydrate metabolic process; F:beta-galactosidase activity; C:plant-type cell wall	0.733752	-0.60542	0.0196194	-2.35738	0.285	-1.41372		238.427	184.907	135.051	196.769	86.0144	85.538	152.867	34.273	23.2292	33.6256	29.1617	42.7152
down	TRINITY_DN5476_c0_g1_i7.p1	XP_016560700.23-epi-6-deoxocathasterone 23-monooxygenase CYP90C1	P:response to light stimulus; P:brassinosteroid biosynthetic process; P:hormone biosynthetic process	0.685075	-0.888547	0.0310592	-1.90695	0.528603	-0.638577		19.6109	10.7192	7.10796	7.95027	7.34269	5.70253	9.55417	7.99704	7.74308	3.1524	1.00557	5.96026
down	TRINITY_DN2013_c0_g1_i56.p1	KAF3623198.1Asparagine synthetase [glutamine-hydrolyzing]	P:asparagine biosynthetic process; P:response to glucose; P:amide biosynthetic process	0.685075	0.860505	0.0372477	-1.94511	0.473642	-0.939649		91.8615	95.5799	34.6513	211.676	87.0633	99.7943	53.0787	50.2671	12.5825	15.762	15.0836	24.8344
down	TRINITY_DN81343_c0_g1_i1.p1	XP_016556957.1vicianin hydrolase	P:carbohydrate metabolic process; F:beta-glucosidase activity	0.736285	-0.784056	0.0403818	-3.51887	0.36111	-1.76072		20.643	8.9327	1.77699	8.94405	5.24478	3.80169	2.12315	4.56973	2.90366	0	1.00557	1.98675
down	TRINITY_DN214_c1_g2_i9.p1	KAF3613318.1putative pectate lyase 18	P:pectin catabolic process; F:pectate lyase activity	0.0850404	-2.30391	0.040521	-1.88946	0.45129	-0.972566		71.2185	143.816	231.009	25.8384	44.0561	24.711	47.7708	89.1098	102.596	56.7432	44.2453	23.841
down	TRINITY_DN53788_c0_g1_i2.p1	XP_016571558.1heavy metal-associated isoprenylated plant protein 24	P:response to stimulus	0.895891	0.591053	0.0407877	-5.01061	0.294092	-2.36512		6.19291	5.35962	1.77699	10.9316	2.09791	6.65295	0	1.14243	1.93577	0	0	0.993377
down	TRINITY_DN14083_c0_g1_i4.p1	PHT91207.1Cytochrome 90B1	P:jasmonic acid mediated signaling pathway; P:brassinosteroid biosynthetic process; F:fatty acid alpha-hydroxylase activity	1	-0.289474	0.0442848	-2.02064	0.553684	-0.583592		35.0932	24.1183	33.7628	11.9254	43.0072	20.9093	14.862	36.5579	13.5504	10.508	8.0446	4.96688

## Sheet: TableS7
Table S7 List of differentially expressed genes (DEGs) involved in phenylpropanoid and flavonoid biosynthesis pathways in PA3+Col and Col treatments. Genes are categorized by KEGG pathways.
ID (TRINITY_)	PA3		Col		PA3+Col		Annotation
	FDR	log2FC	FDR	log2FC	FDR	log2FC			Mock_1	Mock_2	Mock_3	PA3_1	PA3_2	PA3_3	PA3Col_1	PA3Col_2	PA3Col_3	Col_1	Col_2	Col_3
DN80550_c0_g1_i1.p1	0.347315	1.53622	0.0461204	1.53747	0.000597044	2.19871	NP_001311532.1phenylalanine ammonia-lyase-like		29.9324	15.1856	30.2088	62.6083	100.7	53.2236	111.465	187.359	55.1695	69.3528	69.3847	73.5099
DN558_c0_g1_i2.p1	0.685075	1.87506	1	0	0.01289	5.02338	ACN60400.1chalcone synthase, partial		0	0	0	0	1.04896	0	4.2463	4.56973	4.83943	0	0	0
DN4970_c0_g1_i5.p1	0.685075	4.09975	3.6555e-05	9.18756	0.00170262	7.71222	PHT64170.1Peroxidase N1		0	0	0.888495	0	6.29373	0.950422	44.5861	33.1306	4.83943	126.096	39.2174	53.6423
DN455_c0_g1_i3.p1	0.641507	1.27076	0.343604	1.01381	0.0194724	1.67632	XP_016573438.1chalcone isomerase-like protein 2 isoform X1		15.4823	12.5058	17.7699	23.8508	57.6926	26.6118	39.2783	69.6884	37.7475	23.1176	36.2007	28.8079
DN42142_c2_g1_i3.p1	0.685075	1.04221	0.118152	1.35876	0.0327305	1.59857	PHT74835.1Cytochrome 98A1		7.22506	5.35962	5.33097	9.93783	14.6854	12.3555	16.9852	27.4184	10.6467	16.8128	13.0725	14.9006
DN42142_c2_g1_i10.p1	0.639033	1.51567	1.09474e-05	2.82336	6.51539e-05	2.69023	NP_001311496.1cytochrome P450 98A2-like		8.25721	2.67981	7.10796	14.9067	25.1749	10.4546	35.032	55.9792	24.1971	52.54	41.2286	27.8145
DN4209_c0_g1_i3.p1	0.685075	0.818983	0.000143727	2.60182	6.19457e-05	2.74139	KAF3644800.1Trans-cinnamate 4-monooxygenase		7.22506	3.57308	3.55398	7.95027	14.6854	2.85127	24.4162	44.5549	22.2614	25.2192	29.1617	24.8344
DN4209_c0_g1_i10.p1	0.672995	1.15851	3.92198e-06	2.48727	1.43128e-06	2.60698	KAF3644799.1Trans-cinnamate 4-monooxygenase		52.6397	27.6914	67.5256	77.5151	163.637	87.4388	279.194	413.561	231.325	274.259	301.672	236.424
DN40848_c0_g1_i1.p1	0.685075	2.62169	0.00246235	7.78584	0.0280674	6.42238	XP_016560965.1peroxidase 51		0	0	0.888495	2.98135	0	0.950422	14.862	17.1365	2.90366	70.4036	8.0446	6.95364
DN36474_c0_g2_i1.p1	1	0	1	0	0.00311855	5.3364	XP_016542740.1flavonol synthase/flavanone 3-hydroxylase		0	0	0.888495	0	0	0.950422	5.30787	6.8546	4.83943	0	0	0
DN352_c1_g3_i1.p1	0.615594	0.917472	1.84368e-06	1.78025	0.000602939	1.48019	KAF3641155.1putative 4-coumarate--CoA ligase 2		14.4501	18.7587	17.7699	37.7638	33.5666	23.7605	45.6477	46.8398	48.3943	70.4036	52.2899	44.7019
DN352_c1_g2_i1.p1	0.397428	1.25276	9.45083e-05	1.98608	0.000115003	2.00699	NP_001311759.14-coumarate--CoA ligase 1		20.643	16.9721	20.4354	46.7078	56.6436	32.3143	56.2634	122.24	54.2016	90.3688	60.3345	69.5364
DN352_c1_g1_i7.p1	0.669208	1.26599	0.114381	1.34478	0.0198311	1.69506	XP_016578426.24-coumarate--CoA ligase 2		17.5466	10.7192	13.3274	21.8632	46.154	28.5127	41.4014	67.4036	25.165	29.4224	27.1505	43.7086
DN32178_c0_g1_i1.p1	1	0	1	0	0.0074394	5.50114	XP_016581959.2acetyl-CoA-benzylalcohol acetyltransferase-like		0	0	0	0	0	0	5.30787	9.13947	3.87154	0	0	0.993377
DN27579_c0_g1_i5.p1	0.685075	0.938075	0.358279	0.932327	0.00204744	1.90992	XP_016576451.1lignin-forming anionic peroxidase		35.0932	31.2644	20.4354	27.8259	66.0842	66.5295	134.82	75.4006	113.243	47.286	64.3568	47.6821
DN27579_c0_g1_i4.p1	0.685075	1.15129	0.637481	0.519505	0.0310267	1.8207	AFU51540.1anionic peroxidase		8.25721	2.67981	5.33097	7.95027	9.4406	17.1076	22.2931	13.7092	19.3577	7.3556	7.03902	7.94701
DN27579_c0_g1_i3.p1	1	0.00618162	0.00279489	3.98498	0.00802371	3.77529	KAF3667760.1Lignin-forming anionic peroxidase		3.09646	2.67981	2.66548	4.96892	0	3.80169	61.5713	38.8427	4.83943	27.3208	37.2063	48.6755
DN2421_c0_g2_i3.p1	1	0.122999	0.00970455	1.3137	0.0261451	1.22401	XP_047265606.14-coumarate--CoA ligase-like 9		18.5787	14.2923	27.5433	14.9067	26.2239	24.711	44.5861	49.1246	48.3943	52.54	46.2564	47.6821
DN22756_c0_g1_i1.p1	0.685075	4.32169	0.141245	4.52694	0.0358577	5.3374	XP_016556569.1peroxidase 45		0	0	0	0	5.24478	2.85127	7.43102	4.56973	4.83943	1.0508	6.03345	1.98675
DN22457_c0_g1_i1.p1	0.685075	2.66929	0.00169616	5.71189	0.0150678	5.23353	XP_016541551.2acetyl-CoA-benzylalcohol acetyltransferase		0	0.89327	0.888495	0.993783	1.04896	1.90084	7.43102	5.71217	2.90366	10.508	6.03345	3.97351
DN19738_c0_g1_i7.p1	0.685075	1.03841	0.068255	1.36007	0.0045838	1.71017	XP_016560098.1beta-glucosidase 18		7.22506	5.35962	5.33097	8.94405	16.7833	11.4051	20.1699	21.7062	16.4541	13.6604	17.0948	13.9073
DN18745_c0_g1_i1.p1	0.685075	1.87812	0.196411	1.85886	0.0162193	2.65915	PHT71855.1Phenylalanine ammonia-lyase		6.19291	0.89327	7.99645	7.95027	25.1749	16.1572	26.5394	47.9822	14.5183	13.6604	18.1003	16.8874
DN143_c0_g3_i1.p1	0.685075	2.60165	0.00872821	5.11123	0.0218012	4.81026	NP_001311926.1peroxidase P7 precursor		0	0.89327	1.77699	0.993783	8.39164	0.950422	22.2931	6.8546	11.6146	21.016	19.1059	7.94701
DN13951_c0_g1_i3.p1	0.685075	1.25471	0.0480759	1.58837	0.0296079	1.68651	XP_016543975.2cytochrome P450 98A2		12.3858	9.82597	15.1044	14.9067	37.7624	34.2152	27.6009	62.8338	31.9402	36.778	36.2007	35.7616
DN13951_c0_g1_i2.p1	1	0.00827993	0.000386399	4.76504	0.00318814	4.44218	XP_047253513.1cytochrome P450 98A3-like		1.03215	0	0.888495	1.98757	0	0	14.862	13.7092	3.87154	14.7112	6.03345	16.8874
DN13553_c0_g1_i1.p1	0.685075	2.66365	0.528187	1.8965	0.00102446	5.51277	NP_001311934.1chalcone synthase 2		0	0	0	0	2.09791	0	5.30787	6.8546	6.7752	0	1.00557	0
DN1091_c0_g1_i6.p1	0.685075	0.522247	0.0228178	1.33199	0.0104748	1.43916	PHT88744.1Caffeoylshikimate esterase		15.4823	11.6125	7.99645	15.9005	20.9791	12.3555	27.6009	43.4125	21.2935	28.3716	27.1505	26.8212
DN0_c1_g3_i2.p1	0.59963	1.56376	2.83516e-05	2.95618	6.19457e-05	2.9224	XP_016554784.1phenylalanine ammonia-lyase		13.418	4.46635	15.1044	23.8508	48.252	24.711	77.4949	135.95	42.587	107.182	80.446	61.5893
DN0_c1_g3_i1.p1	0.360091	1.6616	0.0274247	1.77786	0.00046475	2.43268	XP_016554784.1phenylalanine ammonia-lyase		21.6752	12.5058	24.8779	49.6892	86.0144	46.5707	95.5417	182.789	45.4906	66.2004	63.3512	64.5695
DN0_c1_g1_i5.p1	0.397428	1.88247	0.0864699	1.81928	0.00426081	2.48789	XP_016573925.1phenylalanine ammonia-lyase 1		6.19291	5.35962	9.77344	12.9192	39.8603	23.7605	26.5394	66.2611	26.1329	18.9144	30.1672	22.8477

## Sheet: TableS8
Table S8 List of differentially expressed genes (DEGs) involved in α-linolenic acid metabolism pathway related to jasminic acid (JA) biosynthesis in PA3+Col and Col treatments. Genes are categorized by KEGG pathways.
ID (TRINITY_)	PA3		Col		PA3+Col		Annotation
	FDR	log2FC	FDR	log2FC	FDR	log2FC			Mock_1	Mock_2	Mock_3	PA3_1	PA3_2	PA3_3	PA3Col_1	PA3Col_2	PA3Col_3	Col_1	Col_2	Col_3
DN951_c0_g1_i19.p1	0.685075	1.05358	0.307975	1.35207	0.0336154	1.9366	XP_016538233.2phospholipase A1 PLIP1, chloroplastic isoform X2		3.09646	2.67981	6.21946	3.97513	10.4896	10.4546	14.862	18.2789	12.5825	7.3556	13.0725	8.94039
DN92125_c0_g1_i3.p1	0.685075	1.85952	0.0150354	2.90001	0.0162193	2.92808	XP_016540396.1phospholipase A1 PLIP2, chloroplastic		0	0.89327	4.44247	11.9254	4.19582	1.90084	11.6773	15.9941	8.71097	12.6096	12.0669	8.94039
DN8373_c0_g1_i1.p1	0.685075	0.742435	0.0031073	1.37071	0.00052681	1.53627	XP_016555194.2allene oxide cyclase, chloroplastic		23.7395	12.5058	12.4389	28.8197	29.3708	21.8597	50.9556	54.8368	34.8439	36.778	36.2007	46.6887
DN4985_c1_g1_i1.p1	0.685075	1.87808	0.0716708	5.10097	0.0280586	5.65462	XP_016550654.1glyoxysomal fatty acid beta-oxidation multifunctional protein MFP-a isoform X2		0	0	0	0	1.04896	0	3.18472	11.4243	5.80731	0	5.02787	7.94701
DN39815_c0_g1_i42.p1	0.685075	2.66862	0.0824308	4.97725	0.0387507	5.41493	XP_016566389.13-ketoacyl-CoA thiolase 2, peroxisomal		0	0	0	0	2.09791	0	6.36945	7.99704	3.87154	0	4.0223	7.94701
DN2985_c1_g1_i4.p1	0.685075	3.125	0.0030028	5.22632	0.0159348	4.74099	KAF3671079.1putative acyl-coenzyme A oxidase 3, peroxisomal-like isoform X2		1.03215	0.89327	0.888495	11.9254	1.04896	0.950422	9.55417	22.8487	6.7752	28.3716	10.0557	12.9139
DN1079_c0_g1_i11.p1	0.685075	3.83947	0.0323272	5.3017	0.00812384	5.91026	KAF3625709.1putative phospholipase A1-II 1-like		0	0	0	1.98757	4.19582	0	6.36945	15.9941	2.90366	3.1524	7.03902	4.96688

## Sheet: TableS9
Table S9 Disease severity scores of ISR assay on seedlings
Severity score	Description
0	healthy seedlings
1	yellowing, necrosis and/or defoliated leaves up to 25% of total leaves
2	yellowing, necrosis and/or defoliated leaves >25% to 50% of total leaves
3	yellowing, necrosis and/or defoliated leaves >50% to 75% of total leaves or score 2 with lesion on the stem
4	yellowing, necrosis and/or defoliated leaves >75% or score 3 with lesion on the stem
5	score 4 with lesion on the stem or seedlings showing unhealthy leaves
6	seedlings showing unhealthy leaves with lesion on the stem or dead seedlings

## Sheet: TableS10
Table S10 Specific primer pairs for transcriptome validation
Primer name	Primer sequence (5'-3')	Tm (°C)	Gene	Accession No.	Size (bp)
YC-PAL_F	GCTGTTGGACCTGATGGTGA	57.4	Phenylalanine ammonia-lyase (PAL)	XP_016554784.1	172
YC-PAL_R	CCCCGAGAACATTAGCGTCA	57
YC-C4H_F	ACCATTTTTCGCCCCTAAAAG	53.7	trans-Cinnamate 4-monooxygenase (C4H)	KAF3644799.1	145
YC-C4H_R	GGCAGCTTAAAACGCTTGCT	56.8
YC-CHI_F	ATGGAGTGCAGCTAGAGAGC	56.6	Chalcone isomerase-like protein 2 isoform X1 (CHI)	XP_016573438.1	168
YC-CHI_R	TTGCACTCCCAGAAGTAGCTG	57
YC-AOC_F	ATCTGCCATCGGAGTTGGTG	57.4	Allene oxide cyclase, chloroplastic (AOC)	XP_016555194.2	96
YC-AOC_R	TCAGTGTGGACCCCTCTTCA	57.8
YC-ECHB_F	TGTCTCCATAACCTTCCGTGC	57	Endochitinase B (ECHB)	KAF3659690.1	153
YC-ECHB_R	CCACATTGTTCTGCCGATGC	57.1
YC-BPR1_F	CAAGTTGGTGTCGGCCCTAT	57.4	Basic form of pathogenesis-related protein 1 (BPR1)	XP_016539393.1	111
YC-BPR1_R	GTAAGGGCCACCAGAGTGTT	57.1
YC-E3UB_F	CCTTTCCTCAATAGGGCTACAC	55	E3 ubiquitin-protein ligase At1g63170 isoform X2 (E3UB)	XP_047251809.1	142
YC-E3UB_R	TGGTCTATCATGGGGGTTGC	57.1
